# Supplementary material for: Genetic analysis of African lions (Panthera leo) in Zambia support movement across anthropogenic and geographical barriers
Source: PLoS One. 2019 May 31;14(5):e0217179. doi: 10.1371/journal.pone.0217179 (PMC6544237; doi:10.1371/journal.pone.0217179)
Supplement: S1 Appendix — (XLSX) [file pone.0217179.s001.xlsx]

## Sheet: Sample Information
	Animal Information							Sample Information			mtDNA	STRUCTURE				STRs	Leo006		Leo008		Leo031		Leo045		Leo077		Leo085		Leo098		Leo126		Leo224		Leo230		Leo247		Leo281		Leo391		Leo506
TAMUID	Sex	Area	Location	Source	S	E	Collection Date	Hide	Bone	Biop	Haplotype	Run #	Western	Eastern	Assignment	# Loci	A1	A2	A1	A2	A1	A2	A1	A2	A1	A2	A1	A2	A1	A2	A1	A2	A1	A2	A1	A2	A1	A2	A1	A2	A1	A2	A1	A2
2011000254	M	KF	25	GPS	14 18 76.2	026 50 22.6	2008-08-19	1			H9	248	0.9971	0.0029	W	14	94	104	113	131	192	196	80	80	98	102	80	94	102	102	125	129	86	86	80	88	122	122	211	229	194	198	193	197
2011000255	M	KF	25	GPS	14 20 45.1	026 43 87.1	9/24/2009	1			H9	249	0.9879	0.0121	W	13	108	122	113	131	192	196	80	80	104	104	80	94	106	106	105	127	86	86	0	0	116	128	213	247	174	174	191	191
2011000256	M	KF	25	GPS	14 20 45.1	026 43 87.1	7/21/2008	1			H9	250	0.9971	0.0029	W	13	94	122	113	131	188	196	80	80	98	104	74	80	104	106	125	129	78	94	0	0	128	128	247	247	174	174	171	193
2011000257	M	KF	25	GPS	14 16 79.7	026 44 17.3	6/3/2008	1			H9	251	0.9919	0.0081	W	13	94	108	113	129	196	196	80	80	102	110	80	94	104	104	127	127	86	86	0	0	116	128	213	213	174	174	171	193
2011000258	M	LV	3	Central	11 02 44.2	032 52 26.3	10/31/2008	1			H11	35	0.0016	0.9984	E	14	104	108	111	111	196	196	80	94	102	104	80	80	102	102	127	145	86	92	80	90	114	122	213	223	174	178	191	191
2011000259	M	LV	3	Central	11 02 44.2	032 52 26.3	7/22/2008	1			Z1	36	0.0097	0.9903	E	14	122	122	111	131	196	196	80	100	104	112	80	80	102	106	125	127	86	86	88	88	128	132	217	245	174	178	173	193
2011000260	M	LV	3	Central	11 02 44.2	032 52 26.3	6/12/2008	1			Z1	37	0.0013	0.9987	E	14	108	124	113	113	196	196	80	96	98	104	76	80	102	102	125	125	86	92	76	76	126	126	213	213	174	174	173	173
2011000261	M	LV	2	Central	11 01 35.8	032 05 33.4	7/21/2008	1			Z1	38	0.0054	0.9946	E	14	82	82	111	113	196	196	80	80	98	110	76	80	92	102	125	127	86	92	76	82	122	126	217	245	174	178	173	173
2011000262	M	LV	2	Central	11 01 35.8	032 05 33.4	6/9/2008	1			Z1	39	0.2873	0.7127	E	14	104	122	111	131	196	196	80	80	104	110	80	80	92	106	125	127	78	92	76	88	122	122	245	245	174	174	173	195
2011000263	M	LV	8	GPS	12 21 24.5	031 55 10.6	8/10/2008	1			H11	40	0.0095	0.9905	E	14	108	122	111	131	196	196	80	102	98	104	76	80	102	104	127	127	78	92	80	88	122	126	213	231	170	174	173	195
2011000264	M	LV	8	GPS	12 16 37.5	032 03 22.4	7/20/2008	1			Z1	41	0.0032	0.9968	E	14	122	124	111	113	196	196	80	80	98	102	80	80	92	92	105	131	96	96	76	88	126	126	213	233	174	174	193	195
2011000265	M	KF	38	Central	14 33 27.2	026 37 45.2	10/31/2008	1			H9	252	0.9932	0.0068	W	13	94	104	113	127	196	196	80	80	102	104	74	80	102	104	125	125	92	92	0	0	114	128	213	213	174	174	171	193
2011000267	M	KF	31	Central	15 58 55.0	025 59 35.7	7/1/2008	1			H9	253	0.9959	0.0041	W	13	110	122	127	131	196	196	80	80	102	104	80	86	92	104	127	127	78	86	0	0	114	126	213	229	190	190	195	195
2011000268	M	LV	14	Central	14 03 35.9	031 13 45.1	7/3/2008	1			Z1	42	0.0044	0.9956	E	13	108	108	113	129	188	196	80	80	102	104	74	80	102	108	105	125	86	92	0	0	122	128	213	213	174	174	173	173
2011000269	M	LV	14	Central	14 03 35.9	031 13 45.1	8/10/2008	1			H11	43	0.0033	0.9967	E	14	104	124	113	127	196	196	80	94	102	110	80	80	102	102	125	127	78	78	88	88	124	128	213	213	174	174	193	195
2011000270	M	CO	40	Central	14 05 46.7	030 43 42.5	Early May-2008	1			Z1	1	0.0691	0.9309	E	13	82	124	113	113	186	196	80	80	98	102	74	80	92	104	105	127	94	96	0	0	128	132	213	233	190	198	193	195
2011000271	M	CO	40	Central	14 05 46.7	030 43 42.5	6/24/2008	1			H11	2	0.0649	0.9351	E	14	100	124	113	127	188	196	80	80	104	104	76	76	104	108	125	125	78	78	80	88	116	128	213	213	166	198	191	195
2011000272	M	CO	15	Central	13 46 32.4	030 43 53.8	8/22/2008	1				3	0.0547	0.9453	E	14	108	122	113	127	196	196	80	80	102	104	74	76	102	102	125	125	78	92	76	80	122	128	213	245	174	194	173	199
2011000273	M	LV	5	GPS	11 57 98.0	032 24 93.0	7/12/2008	1			H11	44	0.0029	0.9971	E	13	94	108	111	111	188	196	80	94	98	104	76	94	102	102	127	127	78	86	0	0	128	132	217	217	174	198	191	195
2011000274	M	LV	5	GPS	11 46 41.1	032 32 77.8	10/6/2008	1			Z1	45	0.0017	0.9983	E	13	122	124	111	113	196	196	80	100	108	112	70	76	106	108	125	125	78	78	0	0	114	116	213	249	174	174	191	195
2011000275	M	LV	7	Central	12 26 07.2	032 21 51.4	2008-06-01	1			Z1	46	0.0015	0.9985	E	14	108	124	111	113	188	196	80	80	98	102	76	80	102	102	125	131	86	96	76	76	116	126	213	213	174	174	173	193
2011000276	M	LV	7	Central	12 26 07.2	032 21 51.4	2008-08-01	1			Z1	47	0.0033	0.9967	E	14	104	104	111	111	196	196	80	80	104	112	80	80	92	104	125	127	92	96	88	88	116	122	213	251	190	194	173	195
2011000277	M	LV	7	Central	12 26 07.2	032 21 51.4	2008-10-01	1			Z1	48	0.0043	0.9957	E	14	108	122	111	127	188	196	80	80	104	106	80	80	102	106	105	125	78	86	76	88	114	132	213	213	174	174	193	193
2011000278	M	LV	6	Central	12 17 04.5	032 28 46.5	2008-07-01	1			Z1	49	0.0021	0.9979	E	14	104	124	111	127	196	196	80	80	98	104	80	80	104	106	127	131	78	92	92	92	114	122	213	249	174	194	173	195
2011000279	M	LV	6	Central	12 17 04.5	032 28 46.5	2008-09-01	1			Z1	50	0.0065	0.9935	E	13	94	108	113	127	196	196	80	80	98	104	74	80	104	106	125	125	86	92	0	0	114	126	213	217	174	174	173	195
2011000280	M	LV	6	Central	12 17 04.5	032 28 46.5	2008-10-01	1			Z1	51	0.0042	0.9958	E	13	108	124	111	111	196	196	80	94	104	104	74	80	102	102	127	127	86	94	0	0	114	128	213	217	178	186	193	193
2011000281	M	CO	42	GPS	14 12 23.8	030 35 38.5	6/14/2008	1			Z1	4	0.094	0.906	E	13	104	104	127	131	196	196	80	80	104	108	76	80	104	104	143	143	78	86	0	0	116	128	217	223	174	174	193	195
2011000282	M	LV	5	Central	11 50 50.5	032 20 20.3	1984	1				52	0.0021	0.9979	E	14	122	124	113	125	188	200	80	80	98	106	80	80	102	102	125	127	86	92	76	76	126	132	213	213	174	178	173	191
2011000283	F	CO	17	GPS	14 17 44.9	030 32 56.4	9/26/2008	1			H11	5	0.0301	0.9699	E	13	124	124	111	113	196	196	80	80	102	104	70	76	104	108	125	125	78	78	0	0	126	132	213	213	194	198	191	193
2011000284	F	CO	17	GPS	14 17 44.9	030 32 56.4	9/26/2008	1			H11	6	0.0372	0.9628	E	13	124	124	113	113	188	196	80	80	102	104	76	80	104	108	125	125	78	78	0	0	126	126	213	213	174	198	191	193
2011000285	F	LV	C	GPS	13 10 00.4	031 42 36.5	2/5/2008	1			Z1	53	0.0043	0.9957	E	14	108	124	111	113	196	196	80	102	104	104	80	80	106	106	127	131	78	86	76	88	128	128	213	217	182	190	171	191
2011000286	F	LV	B	GPS	12 53 55.0	031 45 06.4	Pre Sept-08	1			Z1	54	0.0026	0.9974	E	14	108	124	111	127	196	196	80	80	98	112	80	80	102	102	125	125	78	92	88	88	126	128	213	217	174	182	171	191
2011000287	M	OUT	OUT	Central	14 54 57.4	028 25 13.7	2008-08-01	1			H9	245	0.414	0.586	AD	14	94	130	113	131	196	196	80	80	104	108	80	94	102	104	125	127	86	92	92	92	122	126	217	223	174	194	173	197
2011000288	M	KF	23	GPS	13 24 42.2	031 32 38.5	10/10/2008	1			H9	254	0.9967	0.0033	W	14	104	122	127	131	196	196	80	94	104	104	76	80	102	102	127	129	92	92	76	76	114	122	229	233	182	186	171	171
2011000290	M	CO	17	Central	14 18 43.9	030 21 56.9	6/15/2004	1			Z1	7	0.0415	0.9585	E	13	122	124	111	127	196	196	80	94	102	104	76	92	104	106	105	127	78	78	0	0	128	128	213	225	174	190	181	191
2011000291	M	CO	17	Central	14 18 43.9	030 21 56.9	7/15/2005	1			Z1	8	0.0388	0.9612	E	14	104	124	129	133	196	196	80	94	102	102	80	92	104	108	105	145	78	86	88	88	114	128	213	223	174	174	171	193
2011000293	M	KF	25	Central	13 55 48.6	026 35 46.2	9/22/2005		1		H9		na	na		0	0	0	0	0	0	0	0	0	0	0	0	0	0	0	0	0	0	0	0	0	0	0	0	0	0	0	0	0
2011000295	M	LV	8	GPS	12 21 59.0	031 56 42.0	7/13/2006	1			H11	55	0.0065	0.9935	E	13	104	128	111	113	196	196	80	80	104	104	74	80	102	106	105	127	78	92	0	0	116	128	213	233	174	174	191	191
2011000296	M	LV	8	GPS	12 15 81.2	032 09 93.8	8/9/2006	1				56	0.0053	0.9947	E	14	104	108	111	111	188	196	94	94	104	104	80	80	102	102	127	129	86	94	76	90	114	114	213	229	174	178	191	193
2011000297	U	LV	8	Central	12 09 10.6	031 50 49.8	2006	1			H11	57	0.0054	0.9946	E	14	124	124	113	127	196	196	80	80	98	104	76	94	100	102	125	129	86	86	80	80	114	128	213	213	174	190	193	195
2011000298	M	LV	10	GPS	12 44 65.4	032 03 64.4	8/18/2006	1			Z1	58	0.0015	0.9985	E	13	124	124	111	111	196	196	80	100	98	102	80	94	102	102	127	127	86	86	0	0	114	116	213	223	178	194	191	193
2011000299	M	LV	10	Central	12 42 19.3	032 15 22.2	9/22/2006	1			Z1	59	0.0017	0.9983	E	13	108	108	111	111	188	196	80	100	104	108	74	80	92	102	125	125	78	86	0	0	126	126	213	217	174	198	195	195
2011000300	M	LV	7	Central	12 26 07.2	032 21 51.4	2006-09-01	1			Z1	60	0.0024	0.9976	E	14	108	122	111	113	186	196	80	80	98	106	80	80	102	106	125	127	88	92	76	76	122	128	213	213	174	198	173	195
2011000301	M	LV	7	Central	12 26 07.2	032 21 51.4	2006-07-01	1			Z1	61	0.0015	0.9985	E	14	124	124	111	113	188	196	80	94	98	102	80	94	102	106	125	125	78	92	76	88	126	128	213	213	174	178	193	193
2011000302	M	LV	6	Central	12 17 04.5	032 28 46.5	2006-10-01	1				62	0.0017	0.9983	E	14	104	108	111	125	188	196	80	80	102	104	80	80	102	102	125	135	86	92	78	92	114	116	229	251	174	178	191	195
2011000303	M	LV	6	GPS	12 38 49.0	032 18 53.7	7/1/2006	1			Z1	63	0.0032	0.9968	E	14	122	124	113	125	186	196	80	80	102	104	76	94	102	106	129	135	78	86	88	88	114	114	213	213	174	190	191	195
2011000304	M	LV	6	Central	12 17 04.5	032 28 46.5	9/5/2006	1			Z6	64	0.0027	0.9973	E	14	82	82	111	111	196	196	80	80	98	112	80	80	102	106	125	129	86	86	80	80	116	126	213	231	174	174	193	193
2011000305	M	LV	6	Central	12 17 04.5	032 28 46.5	2006-07-01	1			H11	65	0.0033	0.9967	E	14	104	108	111	125	196	196	80	80	102	104	80	80	102	102	125	127	86	92	76	88	114	126	213	229	178	198	171	195
2011000306	M	CO	17	Central	14 18 43.9	030 21 56.9	2006-06-01	1				9	0.0541	0.9459	E	14	94	124	111	113	192	196	94	102	102	108	80	80	104	106	105	125	78	80	82	90	126	128	213	213	174	198	191	195
2011000307	M	CO	17	Central	14 18 43.9	030 21 56.9	7/19/2006	1			H11	10	0.0203	0.9797	E	14	108	124	111	129	196	196	94	94	104	104	76	80	106	106	125	125	78	78	90	90	124	128	213	217	174	174	193	195
2011000308	M	KF	25	GPS	16 27 16.9	026 34 55.6	9/5/2006	1			Z3	255	0.9959	0.0041	W	14	94	96	113	113	188	196	80	80	106	106	80	80	104	104	125	125	78	86	76	76	126	128	213	245	174	174	171	193
2011000309	M	KF	31	Central	15 58 55.0	025 59 35.7	6/7/2006		1			256	0.9967	0.0033	W	13	96	104	113	131	196	196	94	94	98	106	74	86	102	104	105	129	86	86	0	0	122	128	213	247	174	186	195	197
2011000310	M	KF	38	Central	14 33 27.2	026 37 45.2	10/10/2006	1			Z4	257	0.9977	0.0023	W	14	96	130	131	131	196	196	80	80	98	104	74	76	102	108	127	129	78	78	76	80	114	128	213	213	182	186	171	187
2011000311	M	LV	12	Central	13 28 21.4	031 52 20.9	9/26/2006	1			Z1	66	0.0018	0.9982	E	13	94	108	111	111	196	196	94	94	104	108	76	80	100	102	105	127	78	86	0	0	128	128	213	213	170	198	173	199
2011000312	M	LV	9	GPS	12 31 39.0	032 03 93.0	8/17/2006	1			Z1	67	0.0013	0.9987	E	14	108	124	113	113	188	196	94	96	104	112	74	74	102	104	125	125	78	92	80	88	126	126	213	243	174	178	195	199
2011000313	M	CO	44	GPS	14 37 01.0	030 25 39.0	7/10/2006	1			Z1	11	0.3323	0.6677	E	14	94	124	129	131	196	196	80	80	104	108	76	80	102	108	125	127	78	86	84	90	114	128	217	245	174	186	171	193
2011000314	F	CO	44	GPS	14 37 00.0	030 25 00.0	9/8/2006	1			H11	12	0.0441	0.9559	E	14	94	124	113	113	196	196	80	102	104	108	80	80	104	106	105	125	78	80	88	94	122	128	213	217	174	174	191	193
2011000315	M	CO	42	Central	14 12 31.7	030 36 34.6	8/27/2006	1			H11	13	0.0243	0.9757	E	14	122	124	111	129	196	196	80	94	102	104	80	80	106	106	125	125	78	78	80	90	124	128	213	217	174	174	191	195
2011000316	M	CO	42	Central	14 12 31.7	030 36 34.6	9/13/2006	1			Z1	14	0.1375	0.8625	E	13	94	104	111	127	186	196	80	80	102	104	92	92	104	106	129	129	78	94	0	0	114	114	213	213	174	198	191	193
2011000317	M	LV	5	GPS	11 46 27.9	032 31 99.7	7/1/2006	1			Z1	68	0.0054	0.9946	E	13	82	124	113	113	188	196	80	94	98	104	76	94	102	102	105	129	86	86	0	0	124	132	217	245	174	174	193	193
2011000318	M	LV	5	GPS	12 06 63.2	032 17 46.9	7/22/2006	1			H11	69	0.0018	0.9982	E	14	104	128	111	111	196	196	80	80	98	106	80	94	106	106	105	145	86	86	76	88	122	132	213	213	178	178	173	193
2011000319	M	LV	5	GPS	11 46 27.9	032 31 99.7	7/6/2006	1			Z1	70	0.0183	0.9817	E	13	104	124	111	127	196	196	80	94	104	104	74	80	102	106	127	129	78	92	0	0	114	114	213	229	174	186	193	193
2011000320	M	LV	5	GPS	11 49 93.2	032 27 63.8	10/6/2006	1			Z1	71	0.0021	0.9979	E	14	108	108	111	113	194	196	80	80	108	112	76	80	102	104	125	125	78	92	80	88	128	128	213	229	174	190	191	193
2011000321	M	LV	5	GPS	12 06 95.1	032 17 19.1	8/25/2006	1			H11	72	0.0031	0.9969	E	14	104	128	111	111	186	196	80	80	98	106	80	94	102	106	105	127	86	86	88	88	122	122	213	213	174	190	173	195
2011000322	M	LV	3	Central	11 02 44.2	032 52 26.3	Jul-Sep 2006	1			H11	73	0.0016	0.9984	E	14	108	108	111	111	196	196	80	94	98	106	80	94	102	106	105	127	78	86	76	76	124	132	213	217	174	178	193	195
2011000323	M	LV	3	Central	11 02 44.2	032 52 26.3	Jul-Sep 2006	1			H11	74	0.0029	0.9971	E	14	82	124	111	125	188	196	80	94	98	106	80	94	102	106	105	127	86	92	76	76	122	132	213	245	174	178	191	195
2011000324	M	LV	3	Central	11 02 44.2	032 52 26.3	Jul-Sep 2006	1			Z1	75	0.0026	0.9974	E	14	124	124	111	113	196	196	80	80	98	106	80	80	102	102	125	127	86	94	88	88	128	128	213	233	174	174	173	173
2011000325	M	KF	23	GPS	14 04 47.3	025 43 38.1	7/13/2006	1			Z3	258	0.9966	0.0034	W	14	122	122	113	123	192	196	80	94	102	104	74	94	104	104	105	129	78	94	76	80	116	126	213	233	190	194	191	191
2011000326	M	KF	23	GPS	14 05 21.6	025 47 64.8	8/11/2006	1			Z3	259	0.9878	0.0122	W	14	108	122	113	123	196	196	80	94	102	104	76	94	92	104	105	129	78	86	76	86	122	126	213	231	190	194	191	191
2011000327	M	KF	23	GPS	14 05 30.6	025 40 75.3	9/15/2006	1			H9	260	0.9974	0.0026	W	14	94	108	127	131	188	192	80	80	104	110	76	80	104	104	105	129	78	86	80	80	122	136	247	247	174	194	171	171
2011000328	M	KF	24	Central	14 04 31.5	026 15 12.6	9/13/2006	1			H9	261	0.9915	0.0085	W	14	104	104	111	127	196	196	80	80	104	106	76	80	104	104	127	127	86	86	76	90	114	128	213	215	174	186	193	195
2011000329	M	KF	24	Central	14 04 31.5	026 15 12.6	9/29/2006	1			H9	262	0.9976	0.0024	W	14	122	122	113	131	196	196	80	80	102	110	74	80	102	102	125	129	78	90	76	80	122	122	211	229	174	174	171	197
2011000330	M	LV	8	GPS	12 23 62.2	032 07 23.1	6/15/2007	1			Z1	76	0.0053	0.9947	E	14	104	128	113	127	188	196	80	80	98	104	80	94	102	106	105	127	86	92	76	80	114	130	213	213	174	174	193	193
2011000331	M	LV	8	GPS	12 26 01.0	032 03 36.0	7/25/2007	1			H11	77	0.0024	0.9976	E	14	104	128	111	127	186	196	80	80	106	112	80	94	106	106	105	145	86	92	88	88	122	122	213	213	178	190	191	195
2011000332	M	LV	8	GPS	12 25 33.2	032 03 00.0	9/7/2007	1			H11	78	0.0053	0.9947	E	14	82	124	111	131	196	196	80	80	104	112	76	80	106	106	125	125	86	86	80	80	126	128	213	233	174	174	193	195
2011000333	M	LV	12	GPS	13 31 11.0	031 50 00.0	6/28/2007	1			Z1	79	0.0082	0.9918	E	14	108	124	111	113	196	196	80	80	102	104	76	80	102	104	127	127	86	92	82	88	114	128	213	213	186	198	171	191
2011000334	M	LV	12	GPS	13 31 11.0	031 50 00.0	7/3/2007	1			Z1	80	0.0021	0.9979	E	13	124	124	111	127	188	194	80	80	104	104	74	76	104	106	125	125	78	78	0	0	114	126	213	253	174	198	191	195
2011000335	F	LV	B	GPS	12 52 11.9	032 03 29.4	6/20/2007	1			Z1	81	0.0023	0.9977	E	13	108	124	113	125	196	196	80	80	104	104	74	80	106	106	105	125	80	86	0	0	124	128	213	213	174	190	191	195
2011000336	F	LV		Central	12 52 11.9	032 03 29.4	11/1/2007	1				82	0.0015	0.9985	E	14	108	124	111	113	188	196	100	100	104	104	80	80	102	102	127	127	86	86	76	90	114	128	213	213	194	194	173	195
2011000337	M	LV	10	Central	12 42 19.3	032 15 22.2	5/1/2007	1			Z1	83	0.004	0.996	E	14	122	124	111	113	188	194	94	102	102	106	74	76	104	106	125	125	86	86	76	80	122	128	213	217	174	174	171	173
2011000338	M	LV	10	Central	12 42 19.3	032 15 22.2	7/25/2007	1				84	0.003	0.997	E	14	124	124	111	127	196	196	80	94	102	106	76	80	102	102	125	127	78	78	90	90	114	126	213	229	190	198	193	195
2011000339	M	LV	10	Central	12 42 19.3	032 15 22.2	5/1/2007	1				85	0.0023	0.9977	E	14	108	124	111	111	188	196	80	94	106	108	80	80	102	106	125	125	78	86	88	88	116	132	213	251	182	186	193	195
2011000340	M	KF	35	Central	16 23 58.5	025 26 49.7	5/1/2007	1			H9	263	0.9891	0.0109	W	13	96	104	111	113	196	196	80	80	104	108	80	86	104	106	127	131	86	94	0	0	114	122	213	213	174	186	171	195
2011000341	M	KF	30	Central	15 20 32.4	026 05 17.6	8/25/2007	1			H9	264	0.9911	0.0089	W	13	104	122	111	129	188	196	80	80	104	106	76	96	102	102	125	125	86	94	0	0	116	128	213	217	174	182	171	193
2011000342	M	CO	40	Central	14 05 46.7	030 43 42.5	5/1/2007	1			Z1	15	0.0305	0.9695	E	13	104	124	111	127	196	196	80	102	102	108	74	80	102	106	125	125	78	92	0	0	122	126	213	223	174	190	195	195
2011000343	M	KF	38	Central	14 33 27.2	026 37 45.2	8/18/2007	1			H9	265	0.9961	0.0039	W	12	94	104	113	113	188	196	80	80	104	104	72	94	104	104	105	125	78	78	0	0	114	116	213	213	190	198	0	0
2011000344	M	KF	38	Central	14 33 27.2	026 37 45.2	5/1/2007	1			H9	266	0.9909	0.0091	W	14	94	94	127	129	196	196	80	94	106	106	80	80	102	104	127	127	86	86	88	88	114	114	213	247	174	186	173	193
2011000346	M	LV	2	Central	11 01 35.8	032 05 33.4	7/27/2007	1			Z1	86	0.0033	0.9967	E	13	108	124	113	127	192	196	80	80	98	102	74	80	102	106	125	125	86	94	0	0	126	132	213	243	174	194	173	193
2011000347	M	LV	3	Central	11 02 44.2	032 52 26.3	7/31/2007	1				87	0.0011	0.9989	E	14	124	124	111	125	196	196	80	94	98	104	76	80	102	106	105	127	78	96	88	88	114	126	213	243	170	174	191	193
2011000348	M	LV	3	Central	11 02 44.2	032 52 26.3	9/15/2007	1			H11	88	0.0023	0.9977	E	13	104	108	113	127	196	196	100	100	104	112	80	94	102	102	127	127	86	86	0	0	114	116	213	213	178	194	191	191
2011000349	M	LV	1	Central	11 26 22.9	031 59 31.2	5/1/2007	1			Z1	89	0.0017	0.9983	E	14	108	124	111	111	196	196	80	102	102	104	80	80	102	106	125	127	92	94	76	88	128	128	213	213	174	174	173	195
2011000350	M	LV	11	Central	12 58 12.1	032 03 37.1	7/7/2007	1				90	0.0017	0.9983	E	13	124	124	111	127	188	194	80	80	112	112	76	76	106	106	125	127	86	88	0	0	114	126	229	245	174	174	171	191
2011000351	M	LV	11	GPS	13 00 37.0	032 04 37.6	6/5/2007	1			Z1	91	0.0032	0.9968	E	13	82	108	113	127	196	196	80	80	102	104	76	80	92	106	125	125	84	84	0	0	128	128	217	229	170	198	171	195
2011000352	M	LV	11	GPS	13 01 76.1	031 54 72.1	9/12/2007	1			Z1	92	0.0013	0.9987	E	14	104	108	111	111	196	196	80	94	102	108	76	76	100	102	127	127	86	86	84	88	124	128	213	213	170	198	173	195
2011000353	M	LV	13	Central	13 17 52.2	031 44 18.1	8/2/2007	1			Z1	93	0.0041	0.9959	E	14	108	124	113	113	186	196	80	80	104	104	74	80	102	102	127	127	78	86	88	88	114	128	213	217	174	198	171	193
2011000354	M	LV	13	GPS	13 16 41.8	031 39 87.1	6/11/2007	1				94	0.0082	0.9918	E	14	104	124	113	113	192	196	80	80	102	112	74	80	104	106	127	131	86	86	80	88	122	128	213	213	174	178	171	191
2011000355	M	ZA	20	GPS	15 29 82.7	030 14 07.0	6/12/2007	1			Z2	240	0.1329	0.8671	E	14	124	126	127	129	196	196	80	80	104	106	80	94	94	106	105	105	78	92	80	80	122	128	213	223	178	178	173	193
2011000356	M	KF	25	Central	13 55 48.6	026 35 46.2	5/1/2007	1			H9	267	0.9912	0.0088	W	14	94	122	111	113	196	196	80	80	104	110	76	94	104	106	127	127	86	94	80	88	122	126	213	229	174	182	193	193
2011000357	M	KF	24	Central	14 04 31.5	026 15 12.6	10/14/2007	1			H9	268	0.9928	0.0072	W	13	94	108	113	131	192	196	80	94	98	104	74	76	104	104	127	129	78	86	0	0	114	122	217	247	174	194	171	195
2011000358	M	KF	23	GPS	14 15 43.6	025 32 15.4	7/9/2007	1			H9	269	0.9963	0.0037	W	13	104	104	113	131	188	196	80	80	104	104	74	76	102	104	105	129	78	78	0	0	126	128	213	229	174	190	187	193
2011000359	M	KF	23	GPS	14 09 07.8	025 33 17.5	8/22/2007	1			Z3	270	0.996	0.004	W	14	122	122	113	131	196	196	80	80	102	102	76	94	102	104	105	127	86	92	76	76	114	128	233	233	174	186	191	193
2011000360	M	KF	23	GPS	14 09 07.8	025 33 17.5	10/18/2007	1			Z3	271	0.9907	0.0093	W	12	94	124	113	131	196	196	80	80	102	102	74	76	92	104	105	127	78	92	0	0	114	128	233	233	190	194	0	0
2011000361	M	LV	5	GPS	11 47 53.6	032 30 38.0	7/1/2007	1			Z1	95	0.0017	0.9983	E	14	124	132	111	127	196	196	80	80	98	106	76	80	102	106	105	129	96	96	80	88	126	132	217	233	174	178	173	195
2011000362	M	LV	5	GPS	11 56 40.8	032 24 86.7	8/8/2007	1			H11	96	0.0027	0.9973	E	14	122	124	111	127	196	196	80	80	104	106	80	80	102	102	125	127	78	86	76	88	122	128	213	223	174	178	193	195
2011000363	M	LV	5	GPS	12 07 23.1	032 17 45.0	8/22/2007	1			Z1	97	0.0033	0.9967	E	14	108	108	111	111	188	196	80	94	104	104	76	80	102	104	125	127	78	78	78	78	114	122	213	233	194	198	193	195
2011000364	M	LV	5	GPS	11 57 68.8	032 24 62.7	9/6/2007	1			H11	98	0.0017	0.9983	E	14	108	124	111	127	196	196	94	94	104	104	80	94	102	102	127	127	86	86	76	88	122	132	213	213	174	174	191	195
2011000365	M	LV	6	Central	12 17 04.5	032 28 46.5	5/1/2007	1			Z1	99	0.0021	0.9979	E	14	124	124	113	127	186	196	80	102	102	104	74	80	104	106	125	127	80	86	76	78	124	128	213	213	174	194	191	195
2011000366	M	LV	6	Central	12 17 04.5	032 28 46.5	8/15/2007	1			H11	100	0.0059	0.9941	E	14	94	108	111	127	196	196	80	80	98	102	74	76	102	104	125	135	86	92	88	88	114	128	213	217	178	190	191	193
2011000367	M	LV	6	Central	12 17 04.5	032 28 46.5	5/1/2007	1			H11	101	0.0023	0.9977	E	14	104	108	111	111	196	196	80	80	104	112	80	80	102	106	105	127	78	92	88	90	116	128	213	213	174	174	191	195
2011000368	M	LV	6	Central	12 17 04.5	032 28 46.5	5/1/2007	1			Z1	102	0.0047	0.9953	E	14	108	122	113	113	194	194	80	80	102	104	76	80	102	102	127	127	78	78	80	88	122	128	213	215	174	174	171	193
2011000369	M	LV	7	Central	12 26 07.2	032 21 51.4	5/1/2007	1			Z1	103	0.0016	0.9984	E	14	124	128	111	127	196	196	80	94	98	98	80	94	106	106	105	127	78	78	88	88	122	126	213	217	178	190	173	195
2011000370	M	LV	7	Central	12 26 07.2	032 21 51.4	5/1/2007	1			Z1	104	0.1086	0.8914	E	14	104	122	113	125	196	196	80	80	102	104	80	80	102	108	125	129	86	86	76	88	114	114	227	243	198	198	171	193
2011000371	M	LV	7	Central	12 26 07.2	032 21 51.4	8/15/2007	1			H11	105	0.0072	0.9928	E	14	104	122	125	127	192	196	80	100	104	108	80	80	102	108	125	127	86	86	76	80	124	126	213	229	174	198	191	195
2011000372	M	CO	42	Central	14 12 31.7	030 36 34.6	7/8/2007	1			H11	16	0.0287	0.9713	E	14	124	124	111	113	196	196	80	80	98	102	76	80	104	106	127	127	80	86	76	82	124	128	213	217	198	198	195	195
2011000373	M	CO	42	Central	14 12 31.7	030 36 34.6	9/4/2007	1				17	0.0274	0.9726	E	12	104	124	111	129	194	196	80	80	102	106	80	94	96	102	125	127	86	92	0	0	122	132	213	223	174	174	0	0
2011000376	M	LV	8	Central	12 09 10.6	031 50 49.8	2011	1			Z1	106	0.0033	0.9967	E	13	124	130	111	113	192	196	80	80	102	102	70	76	102	104	125	125	78	86	0	0	122	126	213	213	174	174	195	199
2011000377	M	LV	6	Central	12 17 04.5	032 28 46.5	2011-05-01	1			Z1	107	0.0043	0.9957	E	14	94	104	111	113	194	196	80	94	98	108	76	80	102	104	125	127	78	86	88	88	116	128	213	243	174	190	191	191
2011000378	M	LV	6	Central	12 17 04.5	032 28 46.5	2011-08-01	1			Z1	108	0.0033	0.9967	E	14	108	122	111	113	192	196	80	94	98	104	76	80	102	102	125	127	86	86	76	90	128	128	217	217	174	174	191	195
2011000379	M	LV	7	Central	12 26 07.2	032 21 51.4	2011-09-01	1			H11	109	0.0025	0.9975	E	13	104	104	111	127	196	196	80	80	102	112	74	80	102	106	127	131	86	96	0	0	122	122	213	251	174	194	195	195
2011000380	M	LV	9	GPS	12 33 35.9	032 01 40.6	6/26/2011	1			Z1	110	0.0046	0.9954	E	14	108	124	111	127	192	196	94	100	104	112	80	80	104	106	125	131	78	78	82	84	116	126	213	213	186	198	171	195
2011000383	M	KF	31	Central	15 58 55.0	025 59 35.7	7/28/2011	1			Z3	272	0.9928	0.0072	W	14	94	104	129	131	196	196	80	80	98	108	76	80	102	102	105	125	86	86	84	90	114	114	213	213	174	198	171	193
2011000385	M	KF	28	Central	15 09 24.3	026 09 48.8	5/20/2011	1			H9	273	0.9933	0.0067	W	14	104	110	127	127	196	196	80	102	104	106	74	94	102	106	125	127	78	92	76	88	128	128	231	245	174	174	193	193
2011000387	M	CO	40	Central	14 05 46.7	030 43 42.5	5/20/2011	1			H11	18	0.1196	0.8804	E	14	104	104	127	127	196	196	80	80	102	104	80	80	104	108	131	143	78	86	78	82	114	116	213	217	174	190	191	193
2011000388	M	LV	5	Central	11 50 50.5	032 20 20.3	2011-07-01	1			Z1	111	0.0015	0.9985	E	14	108	124	111	113	188	196	100	100	104	104	80	80	102	102	127	127	86	86	76	90	114	128	213	213	194	194	173	195
2011000389	M	KF	28	Central	15 09 24.3	026 09 48.8	7/15/2011	1			Z4	274	0.9777	0.0223	W	14	108	124	127	131	192	196	102	102	104	106	94	94	102	106	105	105	86	86	76	76	122	122	213	213	174	198	193	193
2011000390	M	LV	6	Central	12 17 04.5	032 28 46.5	2011-07-01	1			H11	112	0.0054	0.9946	E	13	104	104	111	111	196	196	80	102	104	106	76	94	102	106	127	143	78	86	0	0	122	122	213	233	178	190	191	195
2011000391	M	KF	25	Central	13 55 48.6	026 35 46.2	7/13/2011	1			Z4	275	0.9913	0.0087	W	14	94	108	113	131	196	196	80	80	104	110	76	94	102	104	125	129	78	86	82	88	114	116	213	213	174	174	191	193
2011000392	M	KF	25	Central	13 55 48.6	026 35 46.2	9/14/2011	1			Z3	276	0.9973	0.0027	W	13	94	94	131	131	196	196	80	80	102	104	74	80	92	102	125	125	78	86	0	0	122	128	229	247	198	198	171	195
2011000393	M	CO	42	Central	14 12 31.7	030 36 34.6	2011	1			H11	19	0.1011	0.8989	E	14	100	124	113	127	196	196	80	80	98	102	80	80	92	108	127	127	78	94	80	88	116	128	213	213	166	198	193	195
2011000394	M	KF	35	Central	16 23 58.5	025 26 49.7	2011-11-01	1			H9	277	0.9951	0.0049	W	13	94	104	127	131	196	196	80	80	98	102	74	80	102	102	127	127	86	92	0	0	114	114	213	233	174	190	171	195
2011000395	M	KF	35	GPS	16 19 22.2	025 31 07.7	2011	1			Z5	278	0.997	0.003	W	13	94	94	113	127	192	196	80	80	104	104	74	80	102	104	105	127	86	86	0	0	122	122	213	213	174	190	171	193
2011000396	M	KF	25	Central	13 55 48.6	026 35 46.2	7/26/2011	1			H9	279	0.998	0.002	W	14	94	104	131	131	192	196	80	80	106	110	76	94	102	104	105	105	86	86	80	80	128	136	245	245	174	194	171	191
2011000397	M	KF	38	Central	14 33 27.2	026 37 45.2	9/2/2011	1			Z3	280	0.9959	0.0041	W	14	96	122	127	131	196	196	80	80	102	104	74	80	102	104	125	125	86	86	76	82	128	132	217	247	198	198	171	171
2011000398	M	CO	41	Central	14 37 17.7	030 25 61.3	2011	1			H11	20	0.0275	0.9725	E	14	124	124	113	127	188	196	80	80	102	104	80	80	102	106	125	145	78	86	90	90	114	128	213	213	174	174	193	195
2011000399	M	LV	5	Central	11 50 50.5	032 20 20.3	2011-11-01	1			H11	113	0.0026	0.9974	E	14	108	128	111	111	188	196	80	94	98	106	80	80	102	106	105	127	86	86	76	90	116	124	217	245	174	174	195	195
2011000400	M	LV	11	GPS	13 04 52.7	031 49 51.2	8/27/2011	1			Z1	114	0.0027	0.9973	E	14	124	124	111	127	196	196	80	80	104	112	76	80	102	102	105	125	78	92	88	88	126	128	213	229	182	198	191	191
2011000401	M	KF	38	Central	14 33 27.2	026 37 45.2	11/17/2011	1			H9	281	0.9843	0.0157	W	14	94	124	127	131	188	196	80	80	98	104	76	80	102	104	105	127	78	86	76	88	122	126	213	247	174	186	191	193
2011000403	M	LV	9	GPS	12 33 35.9	032 01 40.6	7/29/2011	1			H9	115	0.0015	0.9985	E	14	108	108	111	113	194	196	80	80	104	112	76	80	104	106	125	125	86	86	76	80	116	126	213	251	174	174	193	195
2011000405	M	LV	8	Central	12 09 10.6	031 50 49.8	2011	1			Z1	116	0.0677	0.9323	E	13	94	94	113	127	196	196	80	80	102	104	80	94	102	104	105	125	92	94	0	0	114	116	223	229	170	174	191	195
2011000406	M	KF	28	Central	15 10 54.9	026 29 00.4	10/14/2011	1			H9	282	0.9981	0.0019	W	14	104	122	131	131	192	196	80	102	104	106	74	80	102	104	105	127	86	94	80	90	122	122	229	247	190	198	171	191
2011000408	M	LV	5	Central	11 50 50.5	032 20 20.3	2011-07-01	1			H11	117	0.0023	0.9977	E	14	108	124	111	111	188	196	80	80	102	104	76	80	92	106	127	145	78	86	76	80	114	116	213	223	174	190	191	191
2011000409	M	KF	28	Central	15 09 24.3	026 09 48.8	6/19/2011	1			Z4	283	0.9917	0.0083	W	14	94	108	113	131	196	196	80	80	98	102	76	80	102	104	125	129	86	94	76	86	114	116	213	213	174	174	191	193
2011000410	M	SI	OUT	Central	11 02 44.2	032 52 26.3	2009 (2010)		1		H11		na	na		0	0	0	0	0	0	0	0	0	0	0	0	0	0	0	0	0	0	0	0	0	0	0	0	0	0	0	0	0
2011000411	M	CO	17	GPS	14 24 21.6	030 27 29.3	6/16/2011	1			H11	21	0.0316	0.9684	E	14	104	124	111	133	188	194	80	80	102	106	80	92	94	108	125	125	86	86	80	88	114	132	223	223	174	174	171	191
2011000412	M	CO	17	GPS	14 13 49.9	030 34 27.7	7/24/2011	1			Z1	22	0.0252	0.9748	E	14	104	124	111	127	196	196	80	80	104	108	76	80	102	106	125	125	78	78	80	88	122	132	213	213	174	174	195	195
2011000413	M	KF	28	Central	15 09 24.3	026 09 48.8	8/17/2009	1			H9	284	0.9967	0.0033	W	13	94	104	111	127	192	196	80	80	102	102	80	94	92	104	129	129	86	94	0	0	116	128	217	247	174	198	191	197
2011000414	M	LV	3	Central	11 02 44.2	032 52 26.3	2009-07-01	1			H11	118	0.0017	0.9983	E	14	108	124	111	127	196	196	80	80	104	104	80	80	102	102	127	127	78	86	80	88	114	128	213	223	178	178	191	193
2011000415	M	LV	5	Central	11 50 50.5	032 20 20.3	2009	1			Z1	119	0.0036	0.9964	E	14	108	124	111	127	188	196	80	102	98	102	80	80	102	106	127	129	86	94	80	90	114	128	213	223	174	178	191	193
2011000416	F	KF	F	Central	15 02 34.2	025 59 57.3	2009-05-01	1			Z5		na	na		0	0	0	0	0	0	0	0	0	0	0	0	0	0	0	0	0	0	0	0	0	0	0	0	0	0	0	0	0
2011000417	F	LV	B	Central	13 04 42.9	031 47 25.7	2009	1			Z1	120	0.0019	0.9981	E	14	104	108	111	111	196	196	94	102	102	102	76	80	102	106	125	131	78	86	82	90	128	128	213	217	170	186	191	193
2011000418	F	LV	B	Central	13 04 42.9	031 47 25.7	2009	1			Z1	121	0.0017	0.9983	E	14	104	108	111	111	196	196	94	102	102	102	76	80	102	106	125	131	78	86	80	88	128	128	213	217	170	186	191	193
2011000420	F	LV	B	Central	13 04 42.9	031 47 25.7	2009	1			Z1	122	0.0018	0.9982	E	14	104	108	111	111	196	196	94	102	102	102	76	80	102	106	125	131	78	86	80	80	128	128	213	217	170	186	191	193
2011000421	M	LV	B	Central	13 04 42.9	031 47 25.7	2009	1				123	0.012	0.988	E	10	0	0	113	127	192	196	0	0	104	104	80	80	106	106	0	0	86	96	76	88	114	114	215	215	174	174	0	0
2011000422	F	ZA	D	Central	15 49 16.5	029 04 17.3	2009	1			Z1	241	0.0914	0.9086	E	14	108	124	111	113	196	196	80	102	104	104	80	80	106	106	127	131	78	86	76	88	128	128	213	217	182	190	171	191
2011000424	M	LV	6	Central	12 17 04.5	032 28 46.5	2009-06-01	1			Z1	124	0.0056	0.9944	E	14	108	122	113	127	188	196	80	80	104	106	80	80	102	106	105	125	78	86	76	88	114	132	213	213	174	174	193	193
2011000425	M	LV	3	Central	11 02 44.2	032 52 26.3	2009-08-01	1			Z1	125	0.0025	0.9975	E	14	108	132	111	127	196	196	80	80	104	104	80	80	102	104	127	127	94	96	88	88	128	132	213	217	178	190	173	193
2011000426	M	KF	E	GPS	14 54 17.6	025 28 09.7	2009-08-01	1			H9	285	0.9933	0.0067	W	14	94	122	127	131	196	196	80	80	104	110	80	80	102	102	127	131	86	86	76	80	114	114	229	233	178	190	191	193
2011000427	F	LV	B	Central	13 04 42.9	031 47 25.7	2009	1			Z1	126	0.0017	0.9983	E	14	104	108	111	111	196	196	94	102	102	102	76	80	102	106	125	131	78	86	80	88	128	128	213	217	170	186	191	193
2011000428	M	LV	6	Central	12 17 04.5	032 28 46.5	2009-09-01	1			Z1	127	0.002	0.998	E	14	104	122	111	113	194	196	80	94	102	104	76	80	102	106	125	125	78	86	80	88	126	126	213	229	174	174	191	193
2011000429	M	KF	38	GPS	14 28 07.2	026 35 16.6	9/8/2009	1			H9	286	0.9969	0.0031	W	14	94	122	113	131	188	196	80	80	98	104	80	94	104	106	105	105	78	94	76	90	128	128	217	247	194	198	171	193
2011000430	M	LV	6	Central	12 17 04.5	032 28 46.5	9/9/2009	1			H11	128	0.0055	0.9945	E	14	94	108	111	111	196	196	80	102	98	104	76	94	102	104	127	145	78	78	76	76	122	122	223	223	174	186	193	195
2011000431	M	LV	3	Central	11 02 44.2	032 52 26.3	2009-10-01	1			Z1	129	0.0034	0.9966	E	14	108	124	111	125	196	196	80	80	104	104	80	80	102	104	127	127	94	96	76	90	128	132	213	245	174	178	193	195
2011000432	M	KF	25	Central	13 55 48.6	026 35 46.2	6/8/2009	1			Z1	287	0.1939	0.8061	E (MIG)	14	124	124	127	127	188	196	80	80	102	104	80	94	104	106	135	145	78	78	76	80	122	128	243	251	174	174	195	195
2011000433	M	LV	2	Central	11 01 35.8	032 05 33.4	2009-07-01	1			Z1	130	0.0018	0.9982	E	14	104	124	113	127	196	196	80	96	102	102	80	80	92	102	125	131	86	96	76	88	124	128	213	213	174	174	191	193
2011000434	M	KF	E	GPS	14 54 17.6	025 28 09.7	2009-08-01	1			H9	288	0.9961	0.0039	W	14	94	110	113	127	196	196	80	80	104	110	80	86	92	102	127	131	78	86	76	82	114	114	229	233	178	186	171	193
2011000435	M	LV	7	Central	12 26 07.2	032 21 51.4	2009-08-01	1			Z1	131	0.0031	0.9969	E	14	128	136	111	127	192	196	80	108	104	104	80	80	102	102	127	135	86	86	82	90	126	126	213	217	174	194	193	193
2011000436	M	LV	8	GPS	12 16 22.0	032 03 13.0	7/6/2009	1			Z1	132	0.0045	0.9955	E	14	122	124	111	113	186	196	80	80	98	110	80	94	92	102	105	131	94	96	88	88	126	132	213	213	174	174	173	193
2011000437	M	LV	10	Central	12 42 19.3	032 15 22.2	2009	1			Z1	133	0.0024	0.9976	E	14	104	124	111	127	188	196	80	94	104	112	76	76	104	106	127	127	78	88	78	90	114	128	229	243	174	174	171	173
2011000438	M	KF	25	Central	13 55 48.6	026 35 46.2	8/19/2009	1			H9	289	0.9937	0.0063	W	14	96	104	113	113	196	196	80	80	104	104	94	94	102	104	105	125	78	78	80	88	114	128	213	213	174	190	191	191
2011000440	M	SI	OUT	Central	17 30 45.6	023 31 32.0	12/6/2009	1			H9	396	0.9037	0.0963	W	11	94	108	127	131	0	0	80	94	104	106	80	96	102	102	127	129	78	92	0	0	126	128	211	213	174	186	0	0
2011000441	M	LV	7	Central	12 26 07.2	032 21 51.4	2009-09-01	1			Z1	134	0.0013	0.9987	E	14	108	124	111	127	196	196	80	100	104	104	76	76	102	102	127	135	86	86	80	88	128	128	213	213	194	194	173	173
2011000442	M	LV	7	Central	12 26 07.2	032 21 51.4	2009-10-01	1			Z1	135	0.0033	0.9967	E	14	108	124	111	127	196	196	80	94	104	104	80	80	102	104	105	127	86	92	76	80	114	114	213	213	194	194	193	195
2011000443	M	KF	35	Central	16 23 58.5	025 26 49.7	2009-09-01	1			H9	290	0.9934	0.0066	W	14	96	122	111	113	188	196	80	94	98	110	80	80	104	106	105	131	92	92	76	80	114	114	213	215	190	190	171	197
2011000444	M	LV	13	Central	13 17 52.2	031 44 18.1	10/21/2009	1			Z1	136	0.005	0.995	E	14	104	108	111	113	192	196	80	94	104	112	74	80	104	104	131	143	78	86	76	88	122	128	213	213	178	198	191	191
2011000446	F	ZA	D	Central	15 49 16.5	029 04 17.3	2009	1			H11	242	0.1446	0.8554	E	14	104	108	127	131	196	196	80	80	102	104	76	80	102	106	125	127	86	92	78	90	122	128	213	213	174	178	191	193
2011000447	M	KF	25	Central	13 55 48.6	026 35 46.2	6/15/2009	1			H9	291	0.9953	0.0047	W	14	94	104	113	113	196	196	80	80	102	104	74	80	92	108	125	127	86	92	76	80	116	126	229	245	174	174	171	191
2011000448	M	LV	8	Central	12 09 10.6	031 50 49.8	8/16/2009	1			Z6	137	0.0433	0.9567	E	14	94	108	111	131	196	196	80	102	104	104	76	80	102	104	127	127	78	92	88	88	126	128	213	227	178	186	195	199
2011000449	M	CO	40	Central	14 05 46.7	030 43 42.5	6/23/2009-7/7/2009	1			H11	23	0.0329	0.9671	E	14	104	108	111	127	196	196	80	94	102	104	76	80	106	108	125	125	78	92	78	82	114	126	213	223	174	190	195	195
2011000450	M	KF	25	Central	13 55 48.6	026 35 46.2	7/19/2009	1			H9	292	0.9909	0.0091	W	14	122	124	131	131	192	192	80	102	104	106	80	94	102	106	105	127	86	94	88	88	122	128	213	227	174	198	191	193
2011000452	M	KF	24	Central	14 04 31.5	026 15 12.6	2009	1			H9	293	0.994	0.006	W	14	94	96	111	131	196	196	80	80	104	104	80	80	102	106	105	125	86	86	88	88	116	128	227	245	174	198	171	193
2011000453	M	LV	5	Central	11 50 50.5	032 20 20.3	2009	1			Z1	138	0.0027	0.9973	E	14	108	108	113	113	194	196	80	80	102	112	76	80	102	104	125	125	78	92	80	88	116	122	213	229	174	198	191	193
2011000454	M	KF	24	Central	14 04 31.5	026 15 12.6	2009	1			H9	294	0.9951	0.0049	W	14	122	122	127	131	196	196	80	80	104	104	80	80	102	106	105	125	78	94	88	88	114	116	229	245	174	198	191	193
2011000455	M	LV	10	Central	12 42 19.3	032 15 22.2	7/11/2009	1			Z1	139	0.0015	0.9985	E	14	108	108	111	111	196	196	80	100	102	104	76	80	106	106	125	125	78	86	80	84	116	126	213	213	174	186	173	195
2011000456	M	LV	5	Central	11 50 50.5	032 20 20.3	2009	1			Z1	140	0.0018	0.9982	E	14	108	122	113	127	196	196	80	100	102	104	80	80	102	102	127	135	86	86	76	80	126	126	213	217	174	194	193	195
2011000457	M	KF	35	Central	16 23 58.5	025 26 49.7	2009-09-01	1			H9	295	0.9438	0.0562	W	14	94	110	111	113	196	196	80	80	102	104	76	80	102	104	105	127	78	94	78	92	122	128	213	213	174	186	191	195
2011000458	M	CO	42	Central	14 12 31.7	030 36 34.6	8/24/2009	1			Z1	24	0.04	0.96	E	14	108	122	113	113	196	196	80	94	104	112	74	80	102	106	125	127	78	92	76	88	116	128	231	245	174	174	173	199
2011000459	M	CO	40	Central	14 05 46.7	030 43 42.5	5/17/2009	1			Z6	25	0.0295	0.9705	E	14	108	108	111	111	196	196	80	80	104	104	80	80	102	104	127	127	78	78	76	88	114	128	213	243	174	190	193	199
2011000460	M	OUT	OUT	Central	14 54 57.4	028 25 13.7	2008	1			H11	246	0.2861	0.7139	E	14	124	124	113	127	188	196	80	80	102	104	76	80	104	108	125	127	78	78	90	90	126	128	213	213	174	198	191	193
2011000461	M	KF	F	Central	14 19 06.7	025 57 54.1	2009	1			H9	296	0.9963	0.0037	W	14	94	122	111	131	196	196	80	80	106	110	74	76	102	104	125	125	78	86	82	90	116	128	213	213	182	186	171	193
2011000462	F	KF	F	Central	14 19 06.7	025 57 54.1	2009	1			Z3	297	0.9909	0.0091	W	14	96	108	127	131	196	196	80	102	102	104	76	94	104	104	125	129	78	92	90	90	114	128	213	247	174	194	173	193
2011000463	M	KF	35	Central	16 23 58.5	025 26 49.7	2010	1			H9	298	0.9947	0.0053	W	14	94	110	113	127	196	196	80	80	98	106	74	80	102	104	105	105	78	78	76	88	126	128	213	213	174	198	191	193
2011000465	M	LV	10	Central	12 42 19.3	032 15 22.2	2010	1			Z1	141	0.0034	0.9966	E	14	108	124	127	127	196	196	94	94	102	112	80	80	102	104	127	129	78	78	90	90	114	116	213	229	170	198	195	195
2011000466	M	LV	8	GPS	12 20 33.4	032 11 83.6	8/13/2010	1			Z1	142	0.09	0.91	E	14	94	94	113	127	196	196	80	80	102	104	80	80	104	104	129	143	86	86	88	90	114	116	213	229	174	178	191	195
2011000467	M	LV	8	GPS	12 21 70.9	031 54 69.8	6/23/2010	1			Z1	143	0.0015	0.9985	E	14	82	108	111	113	196	196	80	96	102	104	76	94	102	104	125	127	78	86	88	90	124	126	213	229	174	174	191	199
2011000468	M	LV	7	Central	12 26 07.2	032 21 51.4	2010-08-01	1			Z1	144	0.0018	0.9982	E	14	108	124	113	127	192	196	80	100	102	104	76	80	102	106	127	135	86	86	76	80	126	126	213	217	174	194	193	195
2011000470	M	KF	28	Central	15 09 24.3	026 09 48.8	2010-06-01	1			H9	299	0.9951	0.0049	W	14	104	130	111	127	192	196	80	80	102	102	80	94	92	104	105	125	86	94	82	88	116	128	217	245	198	198	191	193
2011000471	M	LV	7	Central	12 26 07.2	032 21 51.4	2010-10-01	1			H11	145	0.0014	0.9986	E	14	108	124	113	113	188	194	80	100	102	102	80	94	102	106	125	125	86	92	76	88	128	128	213	213	174	174	193	199
2011000472	M	LV	2	Central	11 01 35.8	032 05 33.4	2010	1			H11	146	0.0015	0.9985	E	14	108	108	111	113	196	196	80	80	98	102	80	80	102	106	125	127	78	78	80	88	124	128	213	223	170	174	171	195
2011000473	M	LV	10	Central	12 42 19.3	032 15 22.2	2010	1			Z1	147	0.007	0.993	E	14	122	122	113	113	196	196	80	94	104	112	80	80	102	102	125	125	78	86	88	88	126	128	213	217	174	198	171	171
2011000474	M	KF	25	Central	13 55 48.6	026 35 46.2	Early May-Late June 2010	1			H9	300	0.9926	0.0074	W	13	104	122	113	131	196	196	80	94	98	106	80	80	92	102	127	127	78	86	0	0	128	128	213	213	174	198	171	191
2011000475	M	LV	7	Central	12 26 07.2	032 21 51.4	2010-08-01	1			H11	148	0.0047	0.9953	E	13	122	122	111	111	196	196	80	80	104	104	76	94	102	106	105	125	78	86	0	0	128	128	217	229	174	174	195	195
2011000476	M	KF	28	Central	15 09 24.3	026 09 48.8	7/6/2010	1			H9	301	0.9964	0.0036	W	14	94	122	113	131	192	192	80	80	102	106	74	80	104	106	125	129	86	94	82	90	128	128	213	245	174	178	171	191
2011000477	M	KF	24	Central	14 04 31.5	026 15 12.6	6/30/2010	1			H9	302	0.9967	0.0033	W	14	104	104	111	131	188	196	80	80	104	104	80	80	102	104	105	129	92	94	78	88	116	122	231	245	182	194	171	197
2011000478	M	LV	10	Central	12 42 19.3	032 15 22.2	2010	1			Z1	149	0.0059	0.9941	E	14	124	124	113	127	196	196	80	80	104	112	80	80	104	104	125	131	86	86	88	88	114	128	213	229	174	198	171	193
2011000480	M	CO	40	Central	14 05 46.7	030 43 42.5	7/4/2010	1			Z1	26	0.0363	0.9637	E	14	122	124	113	127	196	196	80	80	102	104	76	80	102	104	125	125	78	96	80	90	128	132	213	213	174	198	173	193
2011000481	M	KF	25	Central	13 55 48.6	026 35 46.2	6/30/2010	1			H9	303	0.9973	0.0027	W	14	104	108	131	131	196	196	80	80	104	104	94	94	104	104	105	127	86	94	82	88	122	128	211	247	174	198	171	193
2011000482	M	KF	24	Central	14 04 31.5	026 15 12.6	5/30/2010	1			H9	304	0.9953	0.0047	W	14	104	122	113	127	196	196	80	80	104	104	74	94	104	104	105	127	78	92	76	88	128	128	213	233	190	194	191	195
2011000483	M	LV	6	Central	12 17 04.5	032 28 46.5	2010-06-01	1			H11	150	0.0019	0.9981	E	14	104	122	111	111	196	196	80	100	98	104	94	94	102	102	125	125	86	96	80	88	128	128	213	213	174	178	173	195
2011000484	F	KF	F	GPS	15 54 08.7	025 57 37.4	6/28/2010	1			Z3	305	0.9959	0.0041	W	14	94	104	127	131	196	196	80	80	102	104	80	86	102	104	125	127	78	78	80	90	114	116	213	217	174	190	171	191
2011000485	M	LV	5	Central	11 50 50.5	032 20 20.3	10/14/2010	1			Z1	151	0.0013	0.9987	E	14	108	124	111	111	196	196	80	100	102	104	80	80	102	106	125	127	78	86	80	90	122	128	213	223	170	178	193	193
2011000486	M	KF	25	Central	13 55 48.6	026 35 46.2	8/30/2010	1			Z3	306	0.9968	0.0032	W	14	96	104	113	131	196	196	80	80	104	104	76	94	104	106	127	127	78	94	82	90	122	126	227	245	174	190	193	197
2011000487	M	KF	23	GPS	14 19 43.2	025 30 90.4	10/2/2010	1			H9	307	0.9967	0.0033	W	14	104	122	127	131	196	196	80	80	102	104	76	94	102	102	125	125	92	94	76	76	114	128	213	233	182	198	171	197
2011000488	M	KF	31	GPS	05 47 49.6	026 04 06.9	5/11/2010	1			Z3	308	0.9871	0.0129	W	12	96	122	125	127	196	196	80	80	102	102	80	86	94	108	105	127	86	94	0	0	126	128	213	245	186	190	0	0
2011000489	M	KF	35	GPS	16 21 46.2	025 29 50.2	9/20/2010	1			H9	309	0.9893	0.0107	W	14	122	130	113	127	196	196	80	80	102	104	80	80	104	106	127	127	86	92	76	90	124	128	213	215	182	186	193	193
2011000491	M	LV	3	Central	11 02 44.2	032 52 26.3	2010	1			H11	152	0.0014	0.9986	E	14	108	124	111	125	196	196	80	94	98	106	80	94	102	106	125	127	86	92	76	88	124	132	217	233	178	178	191	193
2011000492	M	LV	6	Central	12 17 04.5	032 28 46.5	2010-10-01	1			Z1	153	0.0011	0.9989	E	14	124	132	111	113	196	196	80	80	106	106	76	80	102	106	103	125	86	96	88	92	126	132	217	231	178	194	191	195
2011000493	M	KF	23	GPS	14 03 77.6	025 48 37.0	8/7/2010	1			H9	310	0.9973	0.0027	W	14	94	122	127	127	192	196	80	80	102	104	80	94	104	104	129	129	92	94	76	90	114	128	213	217	186	194	193	193
2011000494	F	KF	F	GPS	16 09 13.9	026 01 43.4	2010-08-01	1				311	0.9959	0.0041	W	13	104	104	111	131	196	196	80	80	104	106	80	94	102	106	105	125	86	86	90	90	122	122	245	245	186	190	0	0
2011000495	M	LV	5	Central	11 50 50.5	032 20 20.3	11/5/2010	1			Z1	154	0.0018	0.9982	E	14	122	124	113	113	196	196	80	100	108	112	76	80	102	102	125	131	78	78	76	88	114	122	213	213	174	198	191	191
2011000496	M	KF	35	Central	16 23 58.5	025 26 49.7	2010	1			H9	312	0.9978	0.0022	W	14	94	110	131	131	196	196	80	80	98	106	76	80	104	108	105	125	86	94	74	90	122	128	213	213	182	186	193	193
2011000497	M	LV	7	Central	12 26 07.2	032 21 51.4	2010-09-01	1			H11	155	0.0031	0.9969	E	14	82	122	111	111	196	196	80	80	98	112	76	80	106	106	127	129	78	86	76	88	116	126	213	233	174	174	193	195
2011000498	M	LV	5	Central	11 50 50.5	032 20 20.3	10/2/2010	1			H11	156	0.0023	0.9977	E	14	82	108	125	127	196	196	80	80	104	104	76	94	102	102	105	127	86	86	76	88	114	132	213	213	174	178	191	193
2011000499	M	CO	17	Central	14 18 43.9	030 21 56.9	2010	1			H11	27	0.0397	0.9603	E	14	124	124	113	127	196	196	80	80	102	104	80	80	102	104	105	143	78	86	90	94	114	128	213	245	174	174	195	195
2011000500	M	LV	3	Central	11 02 44.2	032 52 26.3	2010	1			Z1	157	0.0863	0.9137	E	14	122	122	127	127	192	196	80	80	98	104	76	76	102	106	105	125	86	94	76	76	114	128	213	213	174	174	193	193
2011000501	M	KF	29	Central	15 09 24.3	026 09 48.8	2010-11-01	1			H9	313	0.9975	0.0025	W	14	94	104	131	131	196	196	80	94	104	104	74	80	102	104	105	129	86	94	74	90	128	128	211	245	178	182	171	193
2011000502	M	CO	42	Central	14 12 31.7	030 36 34.6	8/19/2010	1			H11	28	0.0452	0.9548	E	14	104	124	127	127	196	196	80	80	102	102	80	94	102	102	125	131	78	78	80	88	114	122	213	223	174	190	193	193
2011000503	M	LV	6	Central	12 17 04.5	032 28 46.5	2010-08-01	1			Z1	158	0.0022	0.9978	E	14	108	124	111	127	196	196	94	100	104	104	80	80	102	104	105	127	86	92	76	80	114	128	213	213	194	194	173	195
2011000684	M	KF	38	GPS	14 28 41.0	026 36 59.5	12/5/2008			1	H9	314	0.9934	0.0066	W	14	104	126	113	127	192	196	80	104	104	110	80	80	104	106	105	125	78	86	76	88	114	128	211	213	174	186	193	195
2011000685	M	KF	38	GPS	14 28 41.0	026 36 59.5	12/5/2008			1	H9	315	0.9935	0.0065	W	14	94	122	113	127	192	196	80	80	106	110	80	80	106	106	125	129	86	86	78	90	126	128	213	247	174	174	171	195
2011000686	M	LV	12	GPS	13 35 31.1	031 53 42.8	9/15/2008			1	H11	159	0.0058	0.9942	E	14	104	108	111	131	196	196	80	94	102	108	76	76	102	106	127	127	86	86	76	80	122	128	213	213	170	174	173	193
2011000687	F	LV	12	GPS	13 35 31.1	031 53 42.8	9/15/2008			1	H11	160	0.0107	0.9893	E	14	104	108	127	131	196	196	80	80	102	104	76	80	102	106	125	125	86	92	76	88	122	128	213	213	174	178	173	193
2011000688	M	LV		GPS	13 24 42.2	031 32 38.5	9/23/2008			1	Z1	161	0.0052	0.9948	E	14	104	108	111	113	196	196	80	80	104	112	74	80	104	104	131	145	78	86	88	88	122	128	213	213	178	198	171	191
2011000690	F	LV		GPS	13 17 48.3	031 38 34.1	9/25/2008			1	Z1	162	0.0029	0.9971	E	13	108	124	113	129	196	196	100	102	102	104	80	80	106	106	125	131	86	86	0	0	128	128	213	213	174	182	171	195
2011000691	F	LV	B	GPS	13 03 41.8	031 48 59.2	9/28/2008			1	Z1	163	0.0023	0.9977	E	14	108	108	113	113	196	196	80	80	102	112	94	94	106	106	125	127	78	96	76	76	126	128	213	213	174	174	171	191
2011000692	F	LV	C	GPS	13 10 19.8	031 42 06.2	9/28/2008			1	Z1	164	0.0025	0.9975	E	14	104	124	111	127	196	196	80	94	102	112	76	76	102	102	125	125	86	86	80	88	128	128	217	243	186	190	193	193
2011000693	F	LV	B	GPS	12 58 37.2	031 53 17.3	9/28/2008			1	Z1	165	0.0037	0.9963	E	14	122	124	111	111	194	196	80	94	104	104	76	80	104	106	125	127	78	78	78	84	124	126	213	229	186	198	171	173
2011000694	F	LV	A	GPS	11 55 28.1	032 15 22.4	10/18/2008			1	H11	166	0.0017	0.9983	E	14	108	122	111	113	196	196	94	94	104	104	80	80	102	106	135	145	86	92	82	90	116	128	213	213	174	178	173	191
2011000695	F	LV	A	GPS	11 56 16.5	032 16 38.1	10/19/2008			1	Z1	167	0.0013	0.9987	E	14	124	124	111	111	188	196	80	100	102	104	76	80	102	102	127	135	86	92	80	90	114	128	213	229	178	194	173	195
2011000696	F	LV	A	GPS	11 58 55.0	032 19 36.9	10/20/2008			1	H11	168	0.0019	0.9981	E	14	82	108	111	125	188	196	80	94	98	106	80	94	102	106	127	127	86	92	76	88	124	128	217	245	174	178	191	195
2011000698	M	LV	A	GPS	11 58 55.0	032 19 36.9	10/20/2008			1		169	0.0017	0.9983	E	13	108	128	111	129	196	196	80	80	98	104	80	80	102	102	103	125	86	96	0	0	116	128	213	217	174	190	191	195
2011000699	F	LV	A	GPS	11 55 33.5	032 15 08.2	10/20/2008			1	H11	170	0.0015	0.9985	E	14	108	122	111	113	196	196	94	94	104	104	80	80	102	106	135	143	86	92	84	90	116	128	213	213	174	178	173	191
2011000703	F	LV	A	GPS	11 55 17.4	032 24 41.1	10/21/2008			1	H11	171	0.0027	0.9973	E	14	104	108	111	111	188	196	94	100	106	106	76	80	106	106	105	125	78	86	76	88	114	126	213	245	174	178	193	195
2011000704	F	LV	A	GPS	11 55 17.4	032 24 41.0	10/21/2008			1	H11	172	0.0161	0.9839	E	14	94	108	111	113	188	196	94	102	98	104	76	80	102	104	125	127	78	78	88	88	114	116	233	245	174	190	191	195
2011000705	M	LV	A	GPS	11 55 17.4	032 24 41.0	10/21/2008			1	H11	173	0.0027	0.9973	E	14	104	108	113	127	196	196	80	100	104	104	76	80	102	102	105	127	86	86	76	88	114	128	213	213	178	194	173	193
2011000706	F	LV	6	GPS	12 28 17.0	032 11 32.8	10/21/2008			1	Z1	174	0.0028	0.9972	E	14	94	104	111	113	190	196	80	96	104	104	80	80	102	106	125	131	78	78	80	88	116	128	213	223	170	194	191	191
2011000707	F	LV	6	GPS	12 28 17.0	032 11 32.8	10/21/2008			1	Z1	175	0.0095	0.9905	E	14	104	108	111	111	196	196	80	100	104	108	76	80	102	106	129	143	78	94	76	88	122	132	213	247	174	198	173	191
2011000708	M	LV	B	GPS	12 56 54.8	031 45 42.1	10/26/2008			1	Z1	176	0.0099	0.9901	E	14	82	130	127	127	196	196	80	80	104	112	76	80	102	106	105	129	86	92	80	90	114	128	213	213	174	190	173	191
2011000709	M	LV	B	GPS	12 56 54.7	031 45 42.2	10/26/2008			1	Z1	177	0.0038	0.9962	E	14	108	108	111	113	196	196	80	80	104	104	74	76	102	102	125	131	78	78	76	88	126	128	229	249	182	198	191	195
2011000710	F	LV	B	GPS	12 56 54.7	031 45 42.2	10/26/2008			1	Z1	178	0.0101	0.9899	E	14	108	108	113	127	196	196	80	80	104	102	74	74	102	102	105	105	78	78	76	88	126	128	213	213	186	198	173	191
2011000711	F	LV	B	GPS	12 56 40.7	032 01 56.7	10/28/2008			1	Z1	179	0.0087	0.9913	E	14	104	122	111	127	196	196	80	94	102	108	74	80	102	106	125	131	78	86	78	90	114	126	213	229	174	190	171	195
2011000712	M	LV	B	GPS	12 56 40.7	032 01 56.7	10/28/2008			1	Z1	180	0.0031	0.9969	E	14	104	124	113	113	196	196	80	94	102	104	80	94	102	104	127	127	78	96	88	88	128	128	213	229	174	198	195	195
2011000713	F	LV	B	GPS	12 54 31.7	031 57 53.2	10/29/2008			1	Z1	181	0.0035	0.9965	E	14	104	108	113	113	194	196	80	94	102	112	74	80	102	106	127	127	86	86	76	88	126	128	213	213	174	174	171	171
2011000714	F	LV	B	GPS	12 54 31.7	031 57 53.2	10/29/2008			1	Z1	182	0.0034	0.9966	E	14	104	122	113	113	196	196	80	94	104	104	74	76	102	106	127	127	78	86	82	90	126	128	213	213	170	174	173	195
2011000715	M	LV	B	GPS	12 54 31.7	031 57 53.2	10/29/2008			1	Z1	183	0.0015	0.9985	E	14	122	124	113	127	186	188	80	94	104	112	76	80	104	106	125	127	86	88	76	88	114	126	213	243	174	174	191	195
2011000716	M	LV	B	GPS	12 54 31.7	031 57 53.2	10/29/2008			1	Z1	184	0.0059	0.9941	E	14	124	124	113	127	196	196	80	80	104	112	80	80	104	104	125	131	86	86	88	88	114	128	213	229	174	198	171	193
2011000717	F	LV	B	GPS	12 54 40.9	031 57 38.3	10/29/2008			1	Z1	185	0.0018	0.9982	E	14	108	122	113	113	196	196	80	94	104	112	74	80	102	106	125	127	86	86	76	88	126	128	213	213	170	174	191	195
2011000718	M	LV	B	GPS	12 54 40.6	031 57 38.3	10/29/2008			1	Z1	186	0.0075	0.9925	E	14	104	124	111	113	194	196	80	100	102	106	74	76	102	104	125	127	78	78	90	90	122	128	213	229	174	190	171	195
2011000719	M	LV	B	GPS	12 54 40.6	031 57 38.3	10/29/2008			1	Z1	187	0.0015	0.9985	E	14	108	124	111	125	196	196	80	80	104	108	76	80	102	104	103	123	78	78	88	88	114	128	213	217	174	190	195	195
2011000720	F	LV	B	GPS	12 54 34.1	031 57 41.1	10/29/2008			1	Z1	188	0.0011	0.9989	E	14	124	124	111	113	186	194	80	94	102	112	76	80	106	106	125	127	86	88	76	88	114	126	213	229	174	174	191	193
2011000723	F	LV	B	GPS	12 59 28.5	031 53 26.8	10/30/2008			1	Z1	189	0.0037	0.9963	E	14	108	124	127	127	196	196	80	94	104	112	76	80	102	104	127	131	86	92	82	88	126	128	213	213	198	198	171	191
2011000724	M	LV	B	GPS	12 59 28.4	031 53 26.8	10/30/2008			1	Z1	190	0.0067	0.9933	E	14	108	124	111	127	196	196	80	80	104	104	74	76	102	102	105	131	78	78	88	88	114	128	213	229	198	198	171	191
2011000725	M	LV	B	GPS	12 59 28.5	031 53 26.9	10/30/2008			1	Z1	191	0.0057	0.9943	E	14	124	124	111	113	192	196	80	94	104	104	74	76	102	104	125	131	78	86	82	88	114	126	213	229	186	198	173	195
2011000727	F	LV	13	GPS	13 12 53.8	031 41 35.5	11/4/2008			1		192	0.0023	0.9977	E	12	124	124	111	111	192	196	0	0	106	112	76	80	106	108	127	127	78	86	76	80	114	128	213	213	170	170	0	0
2011000729	F	KF	38	GPS	14 31 22.3	026 42 09.1	12/7/2008			1	H9	316	0.9967	0.0033	W	14	104	104	113	113	196	196	80	80	104	104	80	94	104	108	125	129	78	92	76	90	116	116	213	213	182	198	171	191
2011000730	F	KF	38	GPS	14 31 22.2	026 42 09.1	12/7/2008			1	H9		na	na		0	0	0	0	0	0	0	0	0	0	0	0	0	0	0	0	0	0	0	0	0	0	0	0	0	0	0	0	0
2011000732	F	KF	38	GPS	14 28 11.9	026 35 55.9	12/8/2008			1	H9		na	na		0	0	0	0	0	0	0	0	0	0	0	0	0	0	0	0	0	0	0	0	0	0	0	0	0	0	0	0	0
2011000733	F	KF	38	GPS	14 29 00.1	026 41 25.7	12/9/2008			1	H9	317	0.997	0.003	W	14	94	94	113	131	192	196	80	80	102	104	74	80	92	104	125	127	86	94	82	88	126	128	213	247	174	198	171	191
2011000735	M	LV	A	GPS	11 48 45.6	032 24 77.9	6/22/2005			1	Z1	193	0.0018	0.9982	E	14	124	132	111	127	196	196	80	80	98	106	76	80	102	106	105	129	96	96	82	90	126	132	217	231	174	178	173	195
2011000736	M	KF	23	GPS	14 15 06.0	025 33 19.0	7/27/2008	1			H9	318	0.9967	0.0033	W	14	104	104	131	131	196	196	80	102	104	106	80	94	102	102	125	127	86	94	76	88	114	122	213	247	174	186	193	193
2011000737	F	OUT	OUT	Central	16 37 22.6	025 10 12.6	12/22/2008	1			H9	247	0.4199	0.5801	AD	14	100	104	127	127	188	196	80	94	102	104	76	94	102	102	125	131	86	94	78	82	128	132	217	223	186	198	191	197
2011000738	M	KF	25	GPS	14 26 50.2	026 35 02.6	6/4/2009			1	H9	319	0.9951	0.0049	W	14	94	110	111	131	188	196	80	80	104	106	80	80	104	106	125	127	78	86	76	80	128	128	245	245	174	174	191	197
2011000739	F	KF	25	GPS	14 26 50.2	026 35 02.5	6/4/2009			1	H9	320	0.9951	0.0049	W	14	94	96	111	113	188	196	80	80	106	106	74	80	104	106	125	127	78	86	76	80	126	128	247	247	174	174	193	197
2011000740	F	KF	25	GPS	14 26 50.1	026 35 02.6	6/4/2009			1	H9	321	0.9944	0.0056	W	14	94	96	111	131	188	196	80	80	106	106	74	80	92	104	125	127	78	86	76	80	126	128	217	233	174	174	171	191
2011000741	F	KF	38	GPS	14 28 14.9	026 35 24.1	6/13/2009			1	H9		na	na		0	0	0	0	0	0	0	0	0	0	0	0	0	0	0	0	0	0	0	0	0	0	0	0	0	0	0	0	0
2011000742	F	KF	38	GPS	14 28 14.8	026 35 24.1	6/13/2009			1	H9	322	0.9933	0.0067	W	14	96	110	111	131	196	196	80	80	104	106	74	80	94	106	127	127	78	86	80	88	128	128	217	245	174	198	191	193
2011000743	F	KF	38	GPS	14 34 32.5	026 42 01.1	6/14/2009			1	H9	323	0.9967	0.0033	W	14	104	104	113	113	196	196	80	80	104	104	80	94	104	108	125	129	78	92	76	90	116	116	213	213	182	198	171	191
2011000744	F	KF	38	GPS	14 34 32.6	026 42 00.9	6/14/2009			1	H9	324	0.9975	0.0025	W	14	104	104	113	131	192	196	80	80	104	104	80	94	102	108	127	129	86	92	76	76	116	128	213	229	174	182	171	171
2011000745	F	KF	38	GPS	14 28 02.0	026 34 51.1	6/14/2009			1	H9	325	0.9973	0.0027	W	14	96	96	131	131	196	196	80	80	104	104	74	80	92	108	127	127	78	86	76	80	114	128	213	217	174	182	187	191
2011000746	F	KF	28	GPS	15 14 45.1	025 59 17.1	6/16/2009			1	H9	326	0.9159	0.0841	W	14	104	122	111	131	188	196	80	100	102	104	80	80	106	106	125	127	78	92	76	82	128	128	213	247	178	198	171	193
2011000748	F	KF	31	Central	16 05 52.4	026 02 42.5	6/24/2009			1	Z3	327	0.9958	0.0042	W	14	104	110	127	131	196	196	80	80	104	104	86	94	94	102	127	127	86	94	80	80	126	128	229	233	178	190	171	195
2011000749	M	KF	31	GPS	15 49 27.3	026 00 39.0	6/25/2009			1	Z3	328	0.9975	0.0025	W	14	122	122	113	113	188	196	80	80	98	102	74	94	104	104	127	129	86	86	76	82	114	116	213	213	190	190	171	171
2011000750	M	KF	31	GPS	15 49 27.3	026 00 39.1	6/25/2009			1	Z3	329	0.9881	0.0119	W	14	122	124	113	131	188	196	80	80	98	102	74	76	102	104	125	129	86	86	80	88	114	116	213	213	174	198	171	171
2011000751	M	KF	31	GPS	15 49 27.3	026 00 39.1	6/25/2009			1	Z3	330	0.9873	0.0127	W	14	122	124	111	131	192	196	80	80	98	104	80	80	102	104	105	125	78	94	82	88	114	114	213	213	190	198	171	193
2011000752	M	KF	31	GPS	15 49 27.3	026 00 39.1	6/25/2009			1	Z3	331	0.9966	0.0034	W	14	122	122	113	131	188	196	80	80	98	102	74	76	102	104	125	129	86	86	90	90	114	116	213	213	174	198	171	171
2011000753	M	KF	F	GPS	15 58 02.0	025 55 38.8	7/1/2009			1	H9	332	0.9917	0.0083	W	14	100	122	127	127	196	196	80	80	102	104	80	80	102	102	105	125	78	94	78	90	114	122	217	229	174	182	193	197
2011000754	M	KF	F	GPS	15 58 02.0	025 55 38.8	7/1/2009			1	Z3	333	0.9972	0.0028	W	14	94	94	113	127	192	196	80	80	104	106	74	80	102	102	105	127	78	86	76	90	114	128	211	229	190	198	171	195
2011000757	M	KF	35	GPS	16 14 48.1	025 37 54.9	7/4/2009			1	H9	334	0.9943	0.0057	W	14	104	122	127	127	192	196	80	94	104	104	80	96	102	104	127	127	78	86	78	90	116	128	213	233	174	190	191	195
2011000759	M	KF	28	Central	15 09 24.3	026 09 48.8	6/1/2009	1			H9	335	0.9963	0.0037	W	14	96	96	113	131	188	196	80	80	104	104	76	76	102	104	125	129	86	86	76	88	122	128	215	233	174	174	171	193
2011000761	M	KF	29	Central	15 10 54.9	026 29 00.4	7/1/2009	1			Z3	336	0.9945	0.0055	W	14	82	122	131	131	192	196	80	80	104	106	80	94	102	104	105	129	86	94	76	76	128	128	233	245	174	190	171	197
2011000762	F	KF	38	GPS	14 28 03.9	026 38 08.0	9/15/2009			1	H9	337	0.9946	0.0054	W	14	94	96	111	113	188	196	80	80	106	106	74	80	104	106	125	127	78	86	76	80	126	128	245	245	174	174	193	197
2011000763	M	KF	38	GPS	14 27 14.7	026 38 30.9	9/17/2009			1	Z3	338	0.9967	0.0033	W	14	96	108	113	131	188	196	80	80	98	110	80	86	104	104	125	127	86	94	80	80	116	128	245	245	186	190	171	173
2011000764	M	KF	38	GPS	14 28 41.6	026 32 55.9	9/19/2009			1	H9	339	0.9774	0.0226	W	14	108	124	113	127	196	196	80	80	102	110	76	76	102	104	105	105	78	92	76	76	122	122	213	229	190	198	191	197
2011000765	M	KF	38	GPS	14 28 41.6	026 32 55.9	9/19/2009			1	Z3	340	0.9959	0.0041	W	14	96	122	127	131	196	196	80	80	102	104	74	80	102	104	125	125	86	86	76	82	128	132	217	245	198	198	171	171
2011000766	M	KF	38	GPS	14 28 41.6	026 32 55.9	9/19/2009			1	Z1		na	na		0	0	0	0	0	0	0	0	0	0	0	0	0	0	0	0	0	0	0	0	0	0	0	0	0	0	0	0	0
2011000767	F	KF	E	GPS	14 35 38.7	026 25 25.8	9/20/2009			1	H9	341	0.9907	0.0093	W	14	108	130	131	131	192	196	80	94	98	104	74	76	92	108	127	129	78	86	76	88	128	132	213	229	186	194	171	191
2011000768	M	KF	E	GPS	14 35 38.7	026 25 25.8	9/22/2009			1	H9	342	0.9959	0.0041	W	13	104	104	127	131	196	196	80	94	98	110	76	80	102	104	105	127	78	86	0	0	116	128	213	247	198	198	193	193
2011000769	F	KF	E	GPS	14 35 38.7	026 25 25.8	9/22/2009			1	H9	343	0.997	0.003	W	14	104	108	127	131	196	196	80	80	104	110	76	94	104	104	105	105	78	86	78	88	116	122	245	245	190	198	171	193
2011000770	M	LV	B	GPS	14 12 27.7	026 26 26.9	10/10/2009			1	Z1	194	0.0059	0.9941	E	14	124	124	113	127	196	196	80	80	104	112	80	80	104	104	125	131	86	86	88	88	114	128	213	229	174	198	171	193
2011000772	F	KF	F	GPS	15 58 06.9	025 50 33.2	5/26/2010			1	Z3	344	0.9976	0.0024	W	14	96	122	113	127	196	196	80	80	102	104	74	80	104	108	105	129	86	86	74	76	114	114	213	213	174	190	171	171
2011000773	F	KF	30	GPS	15 19 06.1	025 58 54.3	6/12/2010			1		345	0.9934	0.0066	W	13	94	122	113	127	192	196	80	102	98	104	80	94	102	104	129	131	86	86	82	88	114	128	213	213	0	0	193	195
2011000775	M	SI	G	GPS	16 53 54.7	023 35 44.0	6/24/2010			1	H9	397	0.9063	0.0937	W	14	94	104	111	113	188	196	80	80	104	106	76	80	104	104	125	129	78	92	76	88	122	122	229	247	174	174	173	187
2011000776	F	KF	F	GPS	15 54 08.7	025 57 37.4	6/28/2010			1	Z3	346	0.996	0.004	W	14	94	104	127	131	196	196	80	80	102	104	80	86	102	104	125	127	78	78	80	90	114	116	213	217	174	190	171	191
2011000777	F	KF	28	Central	15 07 54.1	025 58 29.0	7/11/2010			1	H9	347	0.9816	0.0184	W	14	96	104	111	113	196	196	80	80	98	102	80	80	102	104	125	127	78	86	80	88	122	128	215	233	178	186	173	197
2011000778	M	KF	28	Central	15 07 54.1	025 58 29.0	7/11/2010			1	H9		na	na		0	0	0	0	0	0	0	0	0	0	0	0	0	0	0	0	0	0	0	0	0	0	0	0	0	0	0	0	0
2011000779	M	KF	28	Central	15 07 54.1	025 58 29.0	7/11/2010			1	H9	348	0.9963	0.0037	W	14	94	122	131	131	192	196	80	80	104	104	94	94	102	106	105	127	86	86	76	88	122	122	213	229	174	194	191	193
2011000780	F	KF	30	GPS	15 22 37.3	026 02 37.6	7/19/2010			1	H9	349	0.9933	0.0067	W	14	104	108	113	127	196	196	80	80	104	110	80	80	104	106	127	129	78	86	82	90	114	128	213	245	182	190	193	195
2011000781	F	KF	30	GPS	15 22 37.3	026 02 37.6	7/19/2010			1	H9	350	0.9864	0.0136	W	14	104	122	113	131	192	196	80	100	104	106	76	80	102	102	105	129	94	94	78	90	122	128	213	245	174	186	173	193
2011000782	M	KF	F	GPS	15 58 17.4	025 48 36.7	8/2/2010			1	Z3		na	na		0	0	0	0	0	0	0	0	0	0	0	0	0	0	0	0	0	0	0	0	0	0	0	0	0	0	0	0	0
2011000783	M	KF	F	GPS	15 58 17.4	025 48 36.7	8/2/2010			1	Z3	351	0.9971	0.0029	W	14	94	122	113	127	192	196	80	80	102	104	74	80	108	108	105	105	78	94	80	88	114	128	213	215	186	198	193	195
2011000784	F	KF	F	GPS	15 58 17.4	025 48 36.7	8/2/2010			1	Z3	352	0.9967	0.0033	W	14	96	122	113	127	196	196	80	80	98	104	74	80	104	108	127	127	86	86	74	82	114	116	213	213	174	190	171	195
2011000785	M	KF	38	GPS	14 28 38.5	026 37 04.5	8/17/2010			1	H9	353	0.9911	0.0089	W	14	94	104	113	113	196	196	80	80	104	104	80	80	102	104	125	127	86	92	80	88	128	128	213	213	174	174	171	193
2011000786	F	KF	38	GPS	14 28 38.5	026 37 04.5	8/17/2010			1	H9	354	0.9941	0.0059	W	14	94	104	113	113	196	196	80	80	104	106	80	94	102	104	105	127	78	86	82	88	128	128	213	213	174	174	171	191
2011000787	M	KF	F	GPS	16 24 .15.0	025 48 .35.0	9/23/2010			1	Z3	355	0.9951	0.0049	W	14	94	110	127	131	196	196	80	80	102	104	80	80	94	102	125	127	86	86	74	80	126	128	213	213	174	190	171	195
2011000788	F	KF	F	GPS	16 12 19.6	025 58 17.8	9/24/2010			1	Z5	356	0.9673	0.0327	W	13	108	122	111	131	0	0	80	80	104	106	80	94	92	102	125	125	78	86	76	90	122	122	213	249	174	186	193	193
2011000789	F	KF	F	GPS	16 12 21.6	025 58 17.9	9/24/2010			1	Z5	357	0.9955	0.0045	W	14	104	122	111	127	192	196	80	80	104	104	80	94	102	102	105	125	86	94	88	88	122	122	229	247	174	190	171	193
2011000790	M	KF	23	GPS	14 04 11.1	025 40 12.2	10/20/2010			1	Z3	358	0.9961	0.0039	W	14	104	122	113	131	188	196	80	80	104	104	74	74	102	104	105	129	78	78	76	88	128	128	213	213	174	194	193	193
2011000791	M	KF	F	GPS	15 58 44.5	025 48 30.2	11/19/2010			1	Z3	359	0.9941	0.0059	W	14	94	104	129	131	196	196	80	80	98	108	80	80	102	102	105	125	86	86	84	90	114	116	213	213	174	198	171	193
2011000793	M	KF	F	GPS	16 12 15.5	025 57 55.6	5/6/2011			1	H1	360	0.9933	0.0067	W	14	94	94	127	131	196	196	94	102	104	104	76	80	104	106	127	129	78	78	82	88	122	122	213	213	186	186	191	195
2011000794	M	KF	F	GPS	16 12 15.5	025 57 55.6	5/6/2011			1	H9	361	0.9971	0.0029	W	14	94	122	127	131	192	196	102	104	104	106	80	80	102	104	105	127	86	94	84	90	122	128	213	233	190	198	191	195
2011000795	M	KF	F	GPS	15 01 31.3	025 57 42.5	5/8/2011			1	H9	362	0.9757	0.0243	W	14	94	104	113	127	196	196	80	80	98	104	76	80	102	106	125	125	80	86	82	90	114	116	213	217	182	190	171	193
2011000796	F	KF	31	GPS	15 54 07.7	025 56 39.4	6/29/2011			1	H9	363	0.9965	0.0035	W	14	94	94	127	127	192	196	80	80	98	106	80	80	102	108	127	131	78	94	88	88	114	114	229	247	186	198	171	195
2011000797	M	KF	31	GPS	15 54 07.7	025 56 39.4	6/29/2011			1	Z1	364	0.9969	0.0031	W	14	96	122	113	127	196	196	80	80	98	104	80	80	102	102	105	105	86	94	76	90	114	122	229	245	174	186	195	197
2011000798	M	KF	31	GPS	15 54 07.7	025 56 39.4	6/29/2011			1	H9		na	na		0	0	0	0	0	0	0	0	0	0	0	0	0	0	0	0	0	0	0	0	0	0	0	0	0	0	0	0	0
2011000799	F	KF	31	GPS	16 01 19.2	025 56 19.4	10/25/2011			1	H9	365	0.9974	0.0026	W	14	94	94	113	127	192	196	80	80	98	106	74	80	102	104	125	127	78	94	76	90	114	128	229	245	186	198	171	195
2011000800	F	KF	31	GPS	16 01 19.1	025 56 19.2	10/25/2011			1	H9	366	0.9965	0.0035	W	14	94	94	127	127	192	196	80	80	98	106	80	80	102	108	127	131	78	94	88	88	114	114	229	247	186	198	171	195
2011000801	M	KF	30	GPS	15 20 57.4	025 59 16.1	11/2/2011			1	H9		na	na		0	0	0	0	0	0	0	0	0	0	0	0	0	0	0	0	0	0	0	0	0	0	0	0	0	0	0	0	0
2011000802	F	KF	F	GPS	15 53 30.3	025 50 13.7	11/4/2011			1	Z3	367	0.9839	0.0161	W	14	104	110	111	127	196	196	80	80	102	104	80	80	92	108	125	127	86	86	74	80	126	132	213	229	186	190	195	195
2011000803	F	KF	38	GPS	14 29 08.7	026 37 18.9	11/22/2011			1	H9	368	0.9945	0.0055	W	14	96	104	127	131	192	196	80	80	106	108	74	76	104	106	125	127	78	78	76	88	122	126	217	229	174	174	171	197
2011000804	F	KF	38	GPS	14 29 08.7	026 37 18.9	11/22/2011			1	H9	369	0.9974	0.0026	W	14	96	104	131	131	192	196	80	102	106	110	74	76	102	104	125	127	90	92	78	90	122	126	217	233	174	174	171	197
2011000805	M	KF	23	GPS	14 06 83.3	025 35 74.8	8/3/2011	1			H9	370	0.9969	0.0031	W	14	104	104	127	131	196	196	80	80	104	104	80	94	102	102	125	129	92	94	78	88	114	128	213	229	174	182	171	197
2011000806	M	KF	23	GPS	14 14 27.9	025 33 20.5	6/16/2012	1			H9	371	0.9937	0.0063	W	13	104	104	127	131	188	196	80	80	102	104	76	80	102	102	105	105	78	86	0	0	122	132	213	229	190	198	171	193
2011000807	M	KF	24	Central	14 04 31.5	026 15 12.6	7/1/2012	1			H9	372	0.996	0.004	W	14	104	104	127	131	196	196	80	94	98	110	76	80	102	104	105	127	78	86	80	80	116	128	213	245	198	198	193	193
2011000809	M	KF	25	Central	13 55 48.6	026 35 46.2	1-30 Sep 2011	1			Z3	373	0.9934	0.0066	W	14	104	124	131	131	196	196	80	80	104	104	80	94	104	106	105	127	86	86	76	82	116	122	213	245	190	198	191	193
2011000810	M	KF	25	Central	13 55 48.6	026 35 46.2	1-30 Sep 2011	1			H9	374	0.9951	0.0049	W	14	96	104	111	113	188	188	80	80	104	106	76	80	102	104	125	129	86	92	78	90	122	128	213	229	174	186	187	193
2011000811	M	KF	38	Central	14 33 27.2	026 37 45.2	2012	1			H9	375	0.9935	0.0065	W	14	94	104	127	131	196	196	80	80	104	106	80	80	102	104	127	127	92	92	80	88	114	116	213	213	174	186	173	193
2011000812	M	KF	39	Central	14 27 25.0	026 55 40.4	7/3/2012	1			H9	376	0.9914	0.0086	W	14	94	130	127	131	196	196	80	80	104	106	74	80	104	108	127	129	78	92	80	88	114	124	213	213	174	186	173	193
2011000813	M	KF	28	Central	15 09 24.3	026 09 48.8	6/10/2012	1			H9	377	0.9901	0.0099	W	14	122	122	113	127	196	196	80	80	102	104	80	80	102	104	127	127	86	86	80	88	114	114	213	229	190	198	173	193
2011000814	M	KF	28	Central	15 09 24.3	026 09 48.8	5/22/2012	1			H9	378	0.9932	0.0068	W	14	104	104	131	131	192	196	80	80	104	108	76	80	102	106	125	127	78	92	76	88	128	128	213	217	190	198	171	193
2011000815	M	KF	28	Central	15 09 24.3	026 09 48.8	2012	1			H9	379	0.9939	0.0061	W	14	122	122	129	131	192	196	80	80	104	108	80	80	102	104	105	105	78	86	80	88	114	114	213	229	178	198	171	191
2011000816	M	KF	28	Central	15 09 24.3	026 09 48.8	2012	1			H9	380	0.9919	0.0081	W	14	104	104	111	113	192	196	80	80	102	104	80	80	104	104	105	127	78	86	76	90	114	116	215	245	174	174	173	193
2011000817	M	KF	28	Central	15 09 24.3	026 09 48.8	9/14/2012	1			Z3	381	0.994	0.006	W	14	104	110	127	131	188	196	80	102	104	104	74	74	102	106	125	127	78	86	76	82	128	128	213	233	174	178	193	197
2011000818	M	KF	31	Central	15 58 55.0	025 59 35.7	9/17/2012	1			Z3	382	0.991	0.009	W	14	94	104	111	129	192	196	80	80	98	104	80	80	102	102	105	127	78	86	84	90	114	116	213	213	174	198	171	191
2011000819	M	KF	35	Central	16 23 58.5	025 26 49.7	9/8/2012	1			H9	383	0.9701	0.0299	W	14	122	122	111	131	196	196	94	94	104	104	76	80	106	108	105	125	86	92	74	80	124	126	211	215	174	190	171	195
2011000820	M	KF	35	Central	16 23 58.5	025 26 49.7	2012	1			H9	384	0.9922	0.0078	W	14	122	122	111	131	196	196	80	94	98	104	80	80	102	106	105	125	92	94	76	90	116	126	211	229	186	190	171	195
2011000821	M	LV	10	Central	12 42 19.3	032 15 22.2	2012	1			Z1	195	0.0031	0.9969	E	13	94	108	111	113	196	196	80	94	98	102	76	76	102	106	125	127	78	86	0	0	122	126	213	217	174	186	173	195
2011000822	M	LV	10	Central	12 42 19.3	032 15 22.2	2012	1			Z1	196	0.0081	0.9919	E	14	94	104	111	127	188	196	80	94	102	112	76	80	104	104	125	143	78	78	80	88	114	126	213	213	174	182	191	193
2011000823	M	LV	10	Central	12 42 19.3	032 15 22.2	2012	1			Z1	197	0.0015	0.9985	E	14	108	124	111	127	188	196	80	80	106	112	76	80	106	106	125	125	86	86	76	88	126	128	217	229	174	174	173	191
2011000824	M	LV	6	Central	12 17 04.5	032 28 46.5	5/26/2012	1			Z1	198	0.0015	0.9985	E	14	104	108	113	127	188	196	80	94	104	104	76	80	104	106	125	127	88	96	88	88	126	128	217	243	174	174	173	193
2011000825	M	LV	6	Central	12 17 04.5	032 28 46.5	7/18/2012	1			Z1	199	0.0017	0.9983	E	14	124	124	111	127	188	196	80	102	102	112	76	76	106	106	125	127	78	88	80	88	114	114	213	229	174	174	171	189
2011000826	M	LV	6	Central	12 17 04.5	032 28 46.5	8/31/2012	1			Z1	200	0.0031	0.9969	E	14	108	124	111	111	196	196	80	94	104	112	76	80	106	106	125	127	88	96	76	88	114	116	229	247	174	174	173	193
2011000827	M	LV	7	Central	12 26 07.2	032 21 51.4	6/18/2012	1			Z1	201	0.0035	0.9965	E	14	108	124	111	113	196	196	94	94	102	112	76	80	102	104	127	129	78	78	82	88	114	116	213	213	186	198	195	195
2011000828	M	LV	7	Central	12 26 07.2	032 21 51.4	7/25/2012	1			H11	202	0.0015	0.9985	E	14	108	124	111	127	196	196	80	80	98	104	80	80	102	102	105	125	86	92	76	88	128	132	213	213	178	178	173	195
2011000829	M	LV	7	Central	12 26 07.2	032 21 51.4	9/20/2012	1			Z1	203	0.0065	0.9935	E	14	108	124	111	113	196	196	80	96	104	106	76	80	102	104	125	129	86	94	88	90	124	128	213	213	174	174	171	193
2011000830	M	CO	40	Central	14 05 46.7	030 43 42.5	6/5/2012	1			H11	29	0.1029	0.8971	E	14	104	124	113	131	196	196	80	80	102	108	80	80	104	108	131	143	78	86	76	88	114	116	217	223	174	190	193	193
2011000831	F	CO	41	Central	14 37 17.7	030 25 61.3	2012	1			H11	30	0.0442	0.9558	E	14	108	124	113	129	196	196	80	80	104	106	80	94	100	104	105	125	78	92	80	90	128	132	213	223	174	174	171	191
2011000832	F	CO	41	Central	14 37 17.7	030 25 61.3	2012	1			H11	31	0.0363	0.9637	E	14	108	124	113	129	196	196	80	80	104	104	80	80	102	104	105	143	78	86	80	90	114	132	213	223	174	174	171	195
2011000833	M	KF	34	Central	16 52 01.7	025 40 06.0	9/26/2012	1			Z3	385	0.9951	0.0049	W	14	94	122	111	127	196	196	80	80	104	104	76	80	104	108	105	125	92	92	74	80	116	122	211	245	174	174	191	195
2011000834	M	CO	17	Central	14 18 43.9	030 21 56.9	2012	1			Z1	32	0.0238	0.9762	E	14	108	124	111	129	194	196	94	94	98	106	80	94	100	106	105	105	86	92	90	94	126	128	223	251	174	174	171	191
2011000835	M	LV	13	Central	13 17 52.2	031 44 18.1	9/22/2012	1			Z1	204	0.0039	0.9961	E	14	94	124	111	127	188	196	80	80	108	112	76	76	104	106	125	127	86	86	76	84	114	114	213	229	174	174	173	191
2011000836	M	LV	3	Central	11 02 44.2	032 52 26.3	2012	1			H11	205	0.0025	0.9975	E	14	108	124	113	127	196	196	96	100	102	106	80	80	102	104	125	127	78	94	76	88	124	128	213	217	170	174	171	195
2011000837	M	LV	3	Central	11 02 44.2	032 52 26.3	2012	1			H11	206	0.0027	0.9973	E	14	108	124	111	113	196	196	80	80	106	108	76	80	102	104	125	125	78	78	88	88	116	128	213	213	174	190	191	195
2011000838	M	LV	4	Central	11 35 19.1	032 54 36.1	7/28/2012	1			Z1	207	0.0015	0.9985	E	14	108	124	113	125	196	196	80	80	102	108	76	76	102	102	125	125	78	86	76	76	122	128	213	243	174	174	191	195
2011000839	M	LV	5	Central	11 50 50.5	032 20 20.3	Aug-Sep 2010	1			H11	208	0.0025	0.9975	E	14	108	108	111	111	196	196	80	94	104	104	80	94	102	102	105	105	86	92	88	90	116	132	213	243	174	198	191	193
2011000840	M	LV	5	Central	11 50 50.5	032 20 20.3	2012	1			H11	209	0.0026	0.9974	E	14	108	108	111	113	194	196	80	80	98	112	76	94	102	104	125	125	78	92	76	88	122	122	217	229	174	198	191	193
2011000841	M	LV	5	Central	11 50 50.5	032 20 20.3	2012-10-01	1			H11	210	0.0037	0.9963	E	14	104	108	111	127	196	196	100	102	98	104	80	94	102	102	127	127	86	86	76	90	114	116	213	217	190	194	173	191
2011000842	F	OUT	OUT	GPS	12 27 15.7	031 17 29.6	2012-01-01	1			Z1	398	0.1647	0.8353	E	14	94	108	113	113	196	196	80	94	102	106	80	80	102	102	127	143	86	96	88	90	126	128	213	247	178	190	191	191
2011000844	F	KF	F	GPS	15 52 14.2	025 44 49.4	7/10/2012			1	Z3	386	0.9965	0.0035	W	14	104	122	113	131	192	196	80	80	104	106	80	80	104	106	105	129	78	86	76	88	114	128	213	213	174	198	171	193
2011000845	F	KF	F	GPS	15 52 14.0	025 44 49.1	7/10/2012			1	Z3	387	0.9951	0.0049	W	14	104	104	113	113	188	192	80	80	104	106	80	80	92	102	105	125	78	78	76	88	114	122	213	213	190	198	191	193
2011000846	F	KF	F	GPS	15 52 14.0	025 44 49.1	7/10/2012			1	Z3	388	0.9971	0.0029	W	14	94	122	127	131	196	196	80	80	102	106	80	94	102	104	127	129	78	86	74	90	116	128	213	213	186	198	193	195
2011000847	M	KF	F	GPS	15 38 40.2	029 30 53.8	7/29/2012			1	H11	389	0.7441	0.2559	W	14	104	124	127	127	192	196	80	80	102	104	74	80	102	104	105	127	78	78	88	88	114	116	213	223	186	186	173	181
2011000848	F	ZA	D	GPS	15 38 33.8	029 31 12.2	7/30/2012			1	H11	243	0.1135	0.8865	E	14	104	124	111	127	196	196	80	94	102	104	94	94	102	102	125	127	86	86	80	84	114	128	223	247	174	198	195	199
2011000849	F	ZA	D	GPS	15 38 33.6	029 31 12.2	7/30/2012			1	H11	244	0.0612	0.9388	E	14	108	124	111	127	188	196	80	100	102	102	80	94	102	104	125	127	86	86	88	90	124	128	213	253	174	194	181	195
2011000850	F	LV	8	Central	12 17 32.0	032 04.53.3	8/6/2012			1	H11	211	0.0045	0.9955	E	14	104	124	111	127	196	196	80	80	102	104	80	94	102	106	125	127	94	96	76	88	126	128	213	213	174	186	191	193
2011000851		LV	9	GPS	12 37 57.3	032 01 39.7	9/12/2012			1	Z1	212	0.0023	0.9977	E	14	108	124	111	113	188	194	80	94	102	104	76	80	106	106	105	127	78	86	80	88	116	126	213	229	174	174	171	193
2011000852	F	LV	9	GPS	12 37 57.3	032 01 39.8	9/12/2012			1	Z1	213	0.0018	0.9982	E	14	94	108	111	111	196	196	94	94	102	102	76	76	106	106	127	127	78	86	76	76	126	126	213	213	174	186	173	173
2011000854	F	KF	F	GPS	16 09 09.9	026 03 28.5	10/22/2012			1	Z5	390	0.9913	0.0087	W	14	94	108	127	131	192	196	80	80	106	110	76	80	102	104	125	131	90	92	76	88	116	126	213	213	174	182	171	195
2011000855	F	KF	F	GPS	16 09 09.9	026 03 28.5	10/22/2012			1	Z5	391	0.9933	0.0067	W	14	108	122	111	131	196	196	80	80	104	106	80	94	92	102	125	125	86	94	76	90	122	122	213	247	174	186	193	193
2011000856	M	LV	5	GPS	11 54 44.1	032 26 02.9	6/16/2004	1			Z1	214	0.0022	0.9978	E	14	104	108	111	113	196	196	100	100	102	104	76	80	102	106	105	127	94	96	76	80	122	128	213	213	174	194	173	193
2011000857	M	LV	5	GPS	12 06 65.4	032 17 50.4	6/20/2004	1			H11	215	0.0015	0.9985	E	14	122	124	111	111	196	196	80	100	102	104	76	94	102	102	125	125	86	92	76	88	122	126	213	217	174	178	173	195
2011000858	M	LV	5	GPS	11 57 02.1	032 24 79.9	7/7/2004	1			H11	216	0.0024	0.9976	E	14	82	108	111	113	188	196	80	80	104	106	76	80	102	106	127	127	86	92	76	76	124	132	233	233	174	178	191	193
2011000859	M	LV	5	GPS	11 48 15.6	032 30 92.9	7/27/2004	1			H11	217	0.0027	0.9973	E	14	108	108	111	111	188	196	80	80	98	104	76	94	104	106	125	127	78	86	76	76	122	132	217	233	174	198	191	195
2011000860	M	LV	5	GPS	12 11 98.2	032 18 27.6	8/16/2004	1			Z1	218	0.0021	0.9979	E	14	108	122	111	113	188	196	80	80	102	104	76	80	102	102	127	127	86	92	88	90	128	132	213	229	174	178	195	195
2011000861	M	LV	6	Central	12 17 04.5	032 28 46.5	6/26/2005	1			Z1	219	0.0034	0.9966	E	14	122	124	111	113	192	196	100	100	102	104	80	94	102	104	125	127	86	94	88	88	114	114	213	243	174	178	191	191
2011000862	M	LV	7	Central	12 26 07.2	032 21 51.4	6/26/2005	1			Z1	220	0.0023	0.9977	E	14	124	124	111	127	188	196	80	94	104	104	76	80	102	102	105	127	92	94	76	76	114	124	217	243	174	174	191	193
2011000863	M	LV	7	Central	12 26 07.2	032 21 51.4	6/25/2005	1			Z1	221	0.0037	0.9963	E	14	104	124	111	111	196	196	80	80	98	102	80	94	102	102	125	129	86	86	80	82	114	128	213	223	174	194	191	195
2011000864	M	LV	7	Central	12 26 07.2	032 21 51.4	6/26/2005	1			H11	222	0.0106	0.9894	E	14	94	128	113	113	196	196	80	80	102	104	76	80	102	102	105	105	78	86	90	90	114	122	213	213	174	190	195	199
2011000865	M	LV	8	Central	12 09 10.6	031 50 49.8	9/1/2004	1			Z1	223	0.0093	0.9907	E	14	104	124	113	125	196	196	80	94	104	110	76	94	102	102	105	127	92	96	78	90	128	128	213	215	178	190	193	193
2011000866	M	LV	8	Central	12 09 10.6	031 50 49.8	8/8/2004	1			Z1	224	0.0053	0.9947	E	14	94	108	111	113	194	196	80	94	104	112	80	80	102	106	105	127	78	92	78	82	122	128	213	215	174	174	193	193
2011000867	M	LV	8	Central	12 09 10.6	031 50 49.8	7/16/2004	1			H11	225	0.0035	0.9965	E	14	104	108	111	111	196	196	80	80	98	98	76	80	102	106	127	127	78	86	78	90	114	126	213	233	174	174	171	195
2011000868	M	CO	42	Central	14 12 31.7	030 36 34.6	8/7/2004-8/21/2004	1			Z1	33	0.0213	0.9787	E	14	122	124	111	127	194	196	80	80	102	104	80	80	102	104	127	143	78	92	92	92	114	124	217	223	174	174	173	191
2011000869	M	KF	23	Central	14 16 13.7	025 26 08.2	7/19/2004-8/7/2004	1			H9	392	0.9974	0.0026	W	14	104	122	113	131	188	192	80	94	104	104	74	94	104	104	105	129	86	92	78	90	128	128	233	245	190	194	191	193
2011000870	M	KF	23	Central	14 16 13.7	025 26 08.2	8/21/2004-9/15/2004	1			H9	393	0.9974	0.0026	W	14	94	122	127	131	188	196	80	80	102	104	74	94	104	104	105	127	86	92	78	78	128	128	233	245	174	190	191	193
2011000871	M	LV	8	Central	12 09 10.6	031 50 49.8	6/15/2003-10/15/2003	1			Z1	226	0.0017	0.9983	E	14	124	128	111	127	196	196	80	80	102	104	80	80	102	106	105	127	92	96	92	92	114	126	213	233	174	190	193	195
2011000872	M	LV	8	Central	12 09 10.6	031 50 49.8	6/15/2003-10/15/2003	1			Z1	227	0.0025	0.9975	E	14	122	124	113	127	188	196	80	80	104	112	74	80	102	102	125	125	92	96	78	90	114	128	217	243	170	174	193	193
2011000873	M	LV	8	Central	12 09 10.6	031 50 49.8	6/15/2003-10/15/2003	1			H11	228	0.0027	0.9973	E	14	108	108	111	125	196	196	80	80	102	104	80	80	102	102	105	105	78	86	78	82	122	126	213	229	174	174	191	195
2011000874	M	LV	8	Central	12 09 10.6	031 50 49.8	6/15/2003-10/15/2003	1			Z1	229	0.0097	0.9903	E	14	108	124	113	125	196	196	80	80	104	110	76	94	102	104	105	105	86	92	78	82	128	130	213	215	174	178	193	195
2011000875	M	LV	8	Central	12 09 10.6	031 50 49.8	8/23/2005	1			Z1	230	0.0017	0.9983	E	14	108	124	111	113	188	196	80	80	98	104	76	80	102	102	125	127	86	92	78	84	126	126	217	233	174	178	191	193
2011000876	M	LV	8	Central	12 09 10.6	031 50 49.8	9/19/2005	1			Z1	231	0.0015	0.9985	E	14	82	104	111	111	196	196	80	96	104	104	80	94	102	102	125	125	86	92	92	92	114	116	213	217	174	178	191	191
2011000877	M	LV	8	Central	12 09 10.6	031 50 49.8	10/11/2005	1			Z1	232	0.0011	0.9989	E	14	108	124	111	111	196	196	80	80	98	104	76	80	102	102	125	127	86	86	84	92	126	132	213	213	174	178	173	191
2011000878	M	LV	2	Central	11 02 44.2	032 52 26.3	6/23/2005	1			H11	233	0.5681	0.4319	AD	14	94	94	111	127	188	196	80	102	98	104	74	94	104	104	127	129	78	78	78	96	114	114	213	213	174	190	171	171
2011000879	M	LV	3	Central	11 02 44.2	032 52 26.3	6/28/2005	1			Z1	234	0.0199	0.9801	E	14	108	122	113	131	192	196	80	96	102	104	76	80	106	106	125	131	78	86	90	90	116	128	233	243	174	186	173	195
2011000880	M	LV	2	Central	11 02 44.2	032 52 26.3	8/8/2005	1			Z1	235	0.0041	0.9959	E	14	104	124	111	127	196	196	80	102	102	104	76	80	94	104	105	105	88	96	78	92	122	126	213	213	174	174	171	173
2011000881	M	LV	2	Central	11 02 44.2	032 52 26.3	8/18/2005	1			Z1	236	0.0025	0.9975	E	14	122	124	111	127	196	196	80	96	98	110	80	80	102	104	127	143	96	96	90	92	126	128	213	213	174	198	193	195
2011000882	M	KF	23	Central	14 16 13.7	025 26 08.2	7/25/2005	1			H9	394	0.9959	0.0041	W	14	94	104	111	127	196	196	80	102	102	102	94	94	104	108	129	129	78	92	84	90	116	128	245	245	186	190	195	195
2011000883	M	KF	23	Central	14 16 13.7	025 26 08.2	9/5/2005	1			H9	395	0.9974	0.0026	W	14	94	94	127	131	188	196	80	80	104	108	74	94	102	104	129	129	78	94	84	90	116	122	213	213	186	186	193	195
2011000884	M	CO	43	GPS	14 23 23.2	030 34 18.2	8/30/2005	1			Z1	34	0.0455	0.9545	E	14	104	124	111	129	196	196	80	80	104	106	76	80	102	104	127	131	78	86	82	92	122	128	213	213	174	174	193	193
2011000885	M	LV	8	Central	12 09 10.6	031 50 49.8	7/18/2005	1			Z1	237	0.0286	0.9714	E	14	104	130	111	113	192	196	72	80	104	106	76	80	94	106	125	127	78	78	90	90	128	128	213	213	174	178	171	191
2011000886	M	LV	5	Central	11 50 50.5	032 20 20.3	8/25/2005	1			Z1	238	0.0029	0.9971	E	14	108	124	111	127	192	196	80	100	104	104	80	80	102	102	127	135	86	86	82	84	122	126	213	213	174	194	193	193
2011000887	M	LV	5	Central	11 50 50.5	032 20 20.3	8/16/2005	1			H11	239	0.0017	0.9983	E	14	108	124	111	111	188	196	94	94	106	106	80	94	106	106	105	127	86	92	78	90	122	124	213	217	178	178	193	195
											Bold = from Curry et al 2015
