# Supplementary material for: Genetic analysis of African lions (Panthera leo) in Zambia support movement across anthropogenic and geographical barriers
Source: PLoS One. 2019 May 31;14(5):e0217179. doi: 10.1371/journal.pone.0217179 (PMC6544237; doi:10.1371/journal.pone.0217179)
Supplement: S2 Appendix — (XLSX) [file pone.0217179.s002.xlsx]

## Sheet: STR Multiplex PCR Protocol
KAPA2G Robus HotStart PCR Protocol - 25µL Rxn		X		Cycling Profile:
updated: 10/17/2017 (CJC) - Mix 1	AMOUNT			KAPA2G Robust TD 30						X	Total
ddH2O	8.9	0		Stage 1							0
5X KAPA2G Buffer A	5	0		95	3m	x1			Well (Max)	H (12)	G (12)	F (12)	E (12)	D (12)	C (12)	B (12)	A (12)	ü
5X KAPA Enhancer 1	5	0		Stage 2-6					# Sampels:	12	12	12	12	12	12	12	12	96
F Leo Primer (10µM) Leo006	0.5	0		95	15s	x1			Amount needed:	300	300	300	300	300	300	300	300	2400
R Leo Primer (10µM) Leo006	0.5	0		60-56	15s				µL stiptube well:	0	0	0	0	0	0	0	0	0
F Leo Primer (10µM) Leo045	0.5	0		72	15s					0	0	0	0	0	0	0	0
R Leo Primer (10µM) Leo045	0.5	0		Stage 7
F Leo Primer (10µM) Leo126	0.5	0		95	15s	x25
R Leo Primer (10µM) Leo126	0.5	0		55	15s
F Leo Primer (10µM) Leo281	0.75	0		72	15s
R Leo Primer (10µM) Leo281	0.75	0		Stage 8
dNTPs (10mM ea)	0.5	0		72	1m	x1
KAPA2G Robust HotStart Polymerase (5 units/µL)	0.1	0		4	∞
DNA (≤20ng/uL)	1
TOTAL	25	0
KAPA2G Robus HotStart PCR Protocol - 25µL Rxn		X		Cycling Profile:
updated: 10/17/2017 (CJC) - Mix 2	AMOUNT			KAPA2G Robust TD 30
ddH2O	7.4	0		Stage 1
5X KAPA2G Buffer A	5	0		95	3m	x1
5X KAPA Enhancer 1	5	0		Stage 2-6
F Leo Primer (10µM) Leo008	1	0		95	15s	x1
R Leo Primer (10µM) Leo008	1	0		60-56	15s
F Leo Primer (10µM) Leo077	0.5	0		72	15s
R Leo Primer (10µM) Leo077	0.5	0		Stage 7
F Leo Primer (10µM) Leo085	0.5	0		95	15s	x25
R Leo Primer (10µM) Leo085	0.5	0		55	15s
F Leo Primer (10µM) Leo391	1	0		72	15s
R Leo Primer (10µM) Leo391	1	0		Stage 8
dNTPs (10mM ea)	0.5	0		72	1m	x1
KAPA2G Robust HotStart Polymerase (5 units/µL)	0.1	0		4	∞
DNA (≤20ng/uL)	1
TOTAL	25	0
KAPA2G Robus HotStart PCR Protocol - 25µL Rxn		X		Cycling Profile:
updated: 10/17/2017 (CJC) - Mix 3	AMOUNT			KAPA2G Robust TD 30
ddH2O	9.4	0		Stage 1
5X KAPA2G Buffer A	5	0		95	3m	x1
5X KAPA Enhancer 1	5	0		Stage 2-6
F Leo Primer (10µM) Leo224	0.5	0		95	15s	x1
R Leo Primer (10µM) Le0224	0.5	0		60-56	15s
F Leo Primer (10µM) Leo247	0.5	0		72	15s
R Leo Primer (10µM) Leo247	0.5	0		Stage 7
F Leo Primer (10µM) Leo031	1	0		95	15s	x25
R Leo Primer (10µM) Leo031	1	0		55	15s
dNTPs (10mM ea)	0.5	0		72	15s
KAPA2G Robust HotStart Polymerase (5 units/µL)	0.1	0		Stage 8
DNA (≤20ng/uL)	1			72	1m	x1
TOTAL	25	0		4	∞
KAPA2G Robus HotStart PCR Protocol - 25µL Rxn		X		Cycling Profile:
updated: 3/29/2017 (CJC) - Leo230	AMOUNT			KAPA2G Robust TD 35
ddH2O	12.4	0		Stage 1
5X KAPA2G Buffer A	5	0		95	3m	x1
5X KAPA Enhancer 1	5	0		Stage 2-6
F Leo Primer (10µM) Leo230	0.5	0		95	15s	x1
R Leo Primer (10µM) Leo230	0.5	0		60-56	15s
dNTPs (10mM ea)	0.5	0		72	15s
KAPA2G Robust HotStart Polymerase (5 units/µL)	0.1	0		Stage 7
DNA (≤20ng/uL)	1			95	15s	x30
TOTAL	25	0		55	15s
				72	15s
KAPA2G Robus HotStart PCR Protocol - 25µL Rxn		X		Stage 8
updated: 3/29/2017 (CJC) - Leo506	AMOUNT			72	1m	x1
ddH2O	12.4	0		4	∞
5X KAPA2G Buffer A	5	0
5X KAPA Enhancer 1	5	0
F Leo Primer (10µM) Leo506	0.5	0
R Leo Primer (10µM) Leo506	0.5	0
dNTPs (10mM ea)	0.5	0
KAPA2G Robust HotStart Polymerase (5 units/µL)	0.1	0
DNA (≤20ng/uL)	1
TOTAL	25	0
KAPA2G Robus HotStart PCR Protocol - 25µL Rxn		X		Cycling Profile:
updated: 3/29/2017 (CJC) - Leo098	AMOUNT			KAPA2G Robust TD 25
ddH2O	12.4	0		Stage 1
5X KAPA2G Buffer A	5	0		95	3m	x1
5X KAPA Enhancer 1	5	0		Stage 2-6
F Leo Primer (10µM) Leo098	0.5	0		95	15s	x1
R Leo Primer (10µM) Leo098	0.5	0		60-56	15s
dNTPs (10mM ea)	0.5	0		72	15s
KAPA2G Robust HotStart Polymerase (5 units/µL)	0.1	0		Stage 7
DNA (≤20ng/uL)	1			95	15s	x20
TOTAL	25	0		55	15s
				72	15s
				Stage 8
				72	1m	x1
				4	∞
KAPA2G Robus HotStart PCR Protocol - 25µL Rxn		X
updated: 3/29/2017 (CJC) - IND STR	AMOUNT
ddH2O	12.4	0
5X KAPA2G Buffer A	5	0
5X KAPA Enhancer 1	5	0
F Leo Primer (10µM)	0.5	0
R Leo Primer (10µM)	0.5	0
dNTPs (10mM ea)	0.5	0
KAPA2G Robust HotStart Polymerase (5 units/µL)	0.1	0
DNA (≤20ng/uL)	1
TOTAL	25	0

## Sheet: 3130-3730 Genotype Prep
3130/3730 plate setup for fluorescently labeled PCR products
updated:	2017-10-17	CJC
1. Prepare master mix			# samples:
		µL ea
	size standard	0.3	0
	DI formamide	10	0
	sum	10.3	0
2. Vortex & spin down master mix
3. Divide master mix into 8-well strip tube.
	Well (Max)	H (12)	G (12)	F (12)	E (12)	D (12)	C (12)	B (12)	A (12)	ü
	# Sampels:									0
	µL stiptube well:	#DIV/0!	#DIV/0!	#DIV/0!	#DIV/0!	#DIV/0!	#DIV/0!	#DIV/0!	#DIV/0!	#DIV/0!
4. Use multichannel P10 pipettor to transfer 10 uL master mix into each well of a 96-well plate.
5. Add PCR product onto 96-well plate using multichannel P10 pipettor.
		His	Mix 1	Mix 2	Mix 3	Mix 4
		1.5	1	1	1	0.5	Leo098
						1	Leo230 & Leo506
6. Spin plate briefly to pool liquid and remove bubbles.
7. Add appropriate rubber grommet or septa to top of plate.
8. Denature at 96C for 4 minutes.
9. Place plates immediately on ice block in -20C freezer to load on 3130.

## Sheet: mtDNA PCR & Sequence Protocols
	KAPA2G Robus HotStart PCR Protocol - 25µL Reaction
	updated: 08/21/2014 (CJC)	AMOUNT			Cycling Profile: KAPA2G Robust
	ddH2O	10.9	0		95	3m	x1
	5X KAPA2G Buffer A	5	0		95	15s	x35
	5X KAPA Enhancer 1	5	0		55*	30s
	12S-UP-F Primer (10µM)	1.25	0		72	60s
	PAN-16S-R Primer (10µM)	1.25	0		72	1m	x1
	dNTPs (10mM)	0.5	0		4	∞
	KAPA2G Robust HotStart Polymerase (5 units/µL)	0.1	0		*12S-UP-F Tm = 69; PAN-16S-R Tm = 49
	DNA (≤20ng/uL)	1
	TOTAL	25	0
	Sequencing
	Cleanup PCR product:	PCR profile: ExoSap-IT
	5 µL PCR product	37	15m	x1
	2 µL ExoSap-IT	85	15m
	· Vortex & Spin	4	∞
	BigDye (Master Mix per Primer)	AMOUNT	26		PCR profile: BigDye_Kit_Std*
	ddH2O	5.5	143		95	1m	x1
	5X COLORLESS buffer	1	26		96	10s	x35
	Primer	0.5	13		50	5s
	BigDye	2	52		60	4m
	Cleaned-up DNA	1			60	10m	x1
	TOTAL	10	234		4	∞
	Capillary Electrophoresis for TAGC
	Warm SAM solution in 37°C incubator to resuspend
	Centrifuge samples
	Add 4.5x volume (45µL) SAM solution to each well
	Vortex x-terminator solution 10 sec - immediately pipette 1x volume (10µL) into each well
	Vortex full speed for 30 min
	Centrifuge @ 1000g for 2 min
	Remove & use supernatant (discard solids)
	Run on 3130 (or store at 4°C until ready)
		Sequencing Primers
		Name	Forward	Reverse
		In	L12S-CY-F	O16S-CY-R
		Out	12S-UP-F	PAN-16S-R
